# Supplementary material for: Non-Invasive Prenatal Screening for Down Syndrome: A Review of Mass-Spectrometry-Based Approaches
Source: Life (Basel). 2025 Apr 24;15(5):695. doi: 10.3390/life15050695 (PMC12112985; doi:10.3390/life15050695)
Supplement: Supplementary file 1 [file life-15-00695-s001.zip › Supplementary tables.xlsx]

## Sheet: Description
Table S1	Articles included in the review process
Table S2	Combined list of proteins reported in the literature as differentially expressed in Down syndrome
Table S3	Combined list of metabolites reported in the literature as differentially expressed in Down syndrome
Table S4	Enrichment analysis conducted in ClueGO and Cluepedia Cytoscape apps using the Reactome Database

## Sheet: TableS1
Table S1. Articles included in the review process
Article Data					Extracted data
DOI identifier	Reference (AMA Style)	Title	Year published	Reference no. within this manuscript	Type of matrix studied	Main purpose	Study design	MS application	Methods implmented	Main Results	Comment
10.1159/000116749	Baggot PJ, Eliseo AJY, DeNicola NG, Kalamarides JA, Shoemaker JD. Organic acid concentrations in amniotic fluid found in normal and down syndrome pregnancies. Fetal Diagnosis and Therapy. 2008;23(3):245-248. doi:10.1159/000116749	Organic acid concentrations in amniotic fluid found in normal and Down syndrome pregnancies	2008	48	Amniotic fluid supernatants (AFS)	Investigate the differences in organic acid concentrations in amniotic fluid between normal and Down syndrome pregnancies. The study aims to identify potential biomarkers that could aid in the diagnosis and understanding of metabolic disturbances associated with Down syndrome	Amniotic fluids were obtained prior to amniocenteses DS(T21)=22 [average gestational age 16.7 weeks]; N=41 [average gestational age 15.7 weeks]	Metabolomics	GC-MS	28 metabolites from the class of organic acids were quantified by GC-MS in a DS AFS vs CTR approach. several markers for riboflavin deficiency were increased in DS AFS (↑5-Hydroxycaproate, methylsuccinate, α-ketoglutarate and adipate); Phenylpyruvate was also elevated in DS relating to the metabolism of neurotransmitters and tetrahydrobiopterin;	profiling, biomarker identifiication, biomarker quantitation
10.1002/pd.5345	Parfieniuk E, Samczuk P, Kowalczyk T, et al. Maternal plasma metabolic fingerprint indicative for fetal Down syndrome. Prenatal Diagnosis. 2018;38(11):876-882. doi:10.1002/pd.5345	Maternal plasma metabolic fingerprint indicative for fetal Down syndromedihydrouracil and progesterone in the metabolism of Down syndrome	2018	54	Maternal plasma	Identify a metabolic fingerprint in maternal plasma that could serve as a non-invasive biomarker for the early detection of fetal Down syndrome. The study aims to enhance prenatal diagnostic capabilities through metabolomic profiling	DS(T21)=12; N=15; [15th-18th gestational week]	Metabolomics	LC-QTOF-MS	5 metabolites significantly different in DS cases: ↓fatty acid amides (palmitic amide, linoleamide and oleamide), butyryl-L carnitine, piperine	profiling and biomarker identifiication
10.1055/a-0877-7869	Nemutlu E, Orgul G, Recber T, et al. Metabolic infrastructure of pregnant women with trisomy 21 fetuses; Metabolomic analysis. Zeitschrift Für Geburtshilfe Und Neonatologie. 2019;223(05):297-303. doi:10.1055/a-0877-7869	Metabolic infrastructure of pregnant women with trisomy 21 fetuses; Metabolomic analysis	2019	55	Maternal plasma	Perform metabolomic analyses on maternal plasma to identify metabolites that can be used as biomarkers for evaluating pregnant women carrying Down syndrome fetuses	DS(T21)=21 [average gestational age 17 weeks]; N=32 [average gestational age 19.4 weeks]	Metabolomics	GC-MS and LC-QTOF-MS	GC-MS: ↑2-hydroxybutyric acid, benzoic acid, nonanoic acid, 3-hydroxybutyric acid, and 2-ketoisocaproic ↓threonic acid, beta-alanine, creatinine, alpha-tocopherol, pyruvic acid, cholesterol, uracil, oxalic acid, 2-piperidone, and isopropyl benzoic acid LC-MS: ↑creatine, N4-phosphoagmatine, citrate, 2,5-dioxopentanoate, 2-furoate, pyruvate, and fructose ↓lipid-related metabolites	profiling and biomarker identifiication
10.1016/j.jpba.2020.113427	Özkan E, Nemutlu E, Beksac MS, Kır S. GC–MS analysis of seven metabolites for the screening of pregnant women with Down Syndrome fetuses. Journal of Pharmaceutical and Biomedical Analysis. 2020;188:113427. doi:10.1016/j.jpba.2020.113427	GC–MS analysis of seven metabolites for the screening of pregnant women with Down Syndrome fetuses	2020	56	Maternal plasma	Evaluate the potential of specific metabolites as biomarkers for the prenatal screening of Down syndrome in pregnant women	DS(T21)=21 ; N=32 [11th-15th week gestational age]	Metabolomics	GC-MS	Statistically significat differences between the plasma levels of targeted metabolites in DS cases and euploid cases were found. All seven metabolites (2-hydroxybutyric acid, 3-hydroxybutyric acid, β-hydroxyisovaleric acid, uracil, glutamic acid, maltose and melezitose) were up-regulated in DS cases.	method development and biomarker quantification
10.1002/bmc.3404	Trivedi DK, Iles RK. Shotgun metabolomic profiles in maternal urine identify potential mass spectral markers of abnormal fetal biochemistry - dihydrouracil and progesterone in the metabolism of Down syndrome. Biomed Chromatogr. 2015 Aug;29(8):1173-83. doi: 10.1002/bmc.3404. Epub 2014 Dec 26. PMID: 25545476.	Shotgun metabolomic profiles in maternal urine identify potential mass spectral markers of abnormal fetal biochemistry - dihydrouracil and progesterone in the metabolism of Down syndrome	2015	58	Maternal urine	Metabolomic profiling of maternal urine to identify novel biomarkers providing an innovative method for screening Down syndrome in early pregnancy	DS= 23; [16 weeks average gestational age] non-DS aneuploidies= 6; [11-17 weeks gestational age] N=93; [16 weeks average gestational age]	Metabolomics	ZIC-HILIC and RPLC coupled to hybrid ion trap- TOF MS	the HILIC and RP metabolic profiling of maternal urine was able to diferentiate between DS pregancies and normal ones with high acuracy (87 and 60.87% using HILIC-MS and RPLC-MS, respectively). Authors confirmed the identiity of two metabolites with high impact oin differentiatiiong the groups mainly: ↓progesteron and ↑dihydrouracil	profiling and biomarker identifiication
10.3892/mmr.2017.7507	Huang J, Mo J, Zhao G, et al. Application of the amniotic fluid metabolome to the study of fetal malformations, using Down syndrome as a specific model. Molecular Medicine Reports. 2017;16(5):7405-7415. doi:10.3892/mmr.2017.7507	Application of the amniotic fluid metabolome to the study of fetal malformations, using Down syndrome as a specific model	2017	49	Amniotic fluid supernatants (AFS)	Apply metabolomic analysis to amniotic fluid to identify specific metabolites associated with fetal malformations, using Down syndrome as a model to explore potential biomarkers	Discovery set: DS =10;matched N=10; Validation set: DS=15; matched N=15; [average gestational age at amniocentesis: 131 days]	Metabolomics	LC-HRMS (qTOF) in 4 conditions (HILIC and RP, positive and negative); Metabolites validated using standards	at least 30 pathways altered vs control including: AA biosynthesis, ABC transporters, Ala, Asp and Glu metabolism, Arg and Pro metabolism, His metabolism, taurine and hypotaurine metabolism, bile secretion. Certain molecules were shared with genes on chromosome 21; 9 KEGG pathways in total (galactose metabolism, purine metabolism, His metabolism, ABC transporters, neuroactive ligand-receptor inte…	profiling, biomarker identifiication, biomarker quantitation
10.29228/jrp.110	Reçber T, Özkan E, Nemutlu E, Beksac MS, Kir S. Analysis of 3-hydroxyisovaleric acid and 3-hydroxybutyric acid in plasma samples by LC-MS/MS. Journal of Research in Pharmacy. 2021;26(1)(26(1)):1153-1161. doi:10.29228/jrp.110	Analysis of 3-hydroxyisovaleric acid and 3-hydroxybutyric acid in plasma samples by LC-MS/MS	2021	57	Maternal plasma	Analysis of 3-hydroxyisovaleric acid and 3-hydroxybutyric acid in plasma samples using LC-MS/MS, aiming to establish a method for quantifying these metabolites in biological samples	DS(T21)=17 ; N=30 [gestational age not mentioned]	Metabolomics	LC-MS/MS	Plasma levers of both metabolites were increased in DS group, but only in the case of 3-hydroxybutyric acid a statistical significance was obtained	method development and biomarker quantification
10.1369/jhc.4b6377.2005	Busch A, Michel S, Hoppe C, Driesch D, Claussen U, Von Eggeling F. Proteome analysis of maternal serum samples for trisomy 21 pregnancies using ProteinChip arrays and bioinformatics. Journal of Histochemistry & Cytochemistry. 2005;53(3):341-343. doi:10.1369/jhc.4b6377.2005	Proteome analysis of maternal serum samples for trisomy 21 pregnancies using ProteinChip arrays and bioinformatics	2005	60	Maternal serum	Analyze the proteome of maternal serum samples from pregnancies affected by trisomy 21 (Down syndrome) using ProteinChip arrays and bioinformatics	24 pregnant women carring a trisomy 21 pregnancy and 32 women carrying normal pregnancies	Proteomics	SELDI-MS (surface-enhanced laser desorption/ionization-mass spectrometry)-based ProteinChip technology	Different proteomic profiles between the two groups, but undefined proteins/peptides	profiling
10.1002/jcla.23089	Liu X, Quan S, Fu Y, et al. Study on amniotic fluid metabolism in the second trimester of Trisomy 21. Journal of Clinical Laboratory Analysis. 2019;34(3). doi:10.1002/jcla.23089	Study on amniotic fluid metabolism in the second trimester of Trisomy 21	2019	50	Amniotic fluid supernatants (AFS)	Conduct an untargeted metabolomic analysis of amniotic fluid samples from women carrying fetuses with trisomy 21 (Down syndrome) during the second trimester	DS(T21)=21; matched N=21; [average gestational age= 132 days (DS) and 133 days (N)]	Metabolomics	UPLC-MS/MS (orbitrap) in 4 conditions (HILIC and RP, positive and negative)	151 significantly changed metabolites in DS cases Steroids hormones are significantly changed in T21 amniotic fluid with 11 decreasing and 2 increasing; ↓pregnenolones, corticosteroids, androgens, and estrogens; ↑5alpha‐pregnan‐3beta 20alpha‐diol monosulfate (progestin class); ↑glutathione catabolites, phospholipid catabolites, sugars, and dicarboxylic acids; ↓ gamma‐glutamyl amino acids; Affecte…	profiling, biomarker identifiication
10.1080/14767058.2021.1937990	Chen X, Hu L, Su J, et al. Amniotic fluid and urine metabolomic alterations associated with pregnant women with Down syndrome fetuses. The Journal of Maternal-Fetal & Neonatal Medicine. 2021;35(25):7882-7889. doi:10.1080/14767058.2021.1937990	Amniotic fluid and urine metabolomic alterations associated with pregnant women with Down syndrome fetuses.	2021	51	Maternal urine and amniotic fluid supernatant (AFS)	Investigate the metabolomic alterations in amniotic fluid and urine from pregnant women carrying fetuses with Down syndrome. The study aims to identify specific metabolites that are altered in this context	20 pregnant women carrying DS fetuses and 20 pregnant women carrying healthy fetuses	Metabolomics	LC-MS/MS analyses 2D Ultra Performance Liquid Chromatography (Waters, USA) tandem Q Exactive HF high-resolution mass spectrometer (Thermo Fisher Scientific, USA)	351 differential metabolites including 242 up-regulated and 109 down-regulated metabolites in AF distinguished DS from control group AFS: ↑L-ascorbic acid 2-sulfate, Urate, Δ-Gluconic acid δ-lactone, N8-acetylspermidine, Ascorbic acid; ↓L-arginine, L-glutamic acid, Aldosterone, Taurolithocholic acid 3-sulfate, Methyldienolon U : ↑(2r,3s)-3-hydroxy-8-methyl-8-azabicyclo[3.2.1]octane-2-carboxylic a…	profiling and biomarker identifiication
10.5603/gp.a2020.0174	Parfieniuk E, Pietrowska K, Samczuk P, Kretowski A, Ciborowski M, Zbucka-Kretowska M. Amniotic fluid metabolic fingerprinting indicated metabolites which may play a role in the pathogenesis of foetal Down syndrome — a preliminary report. Ginekologia Polska. 2021;92(3):188-194. doi:10.5603/gp.a2020.0174	Amniotic fluid metabolic fingerprinting indicated metabolites which may play a role in the pathogenesis of foetal Down syndrome — a preliminary report	2021	52	Amniotic fluid supernatants (AFS)	Perform metabolic fingerprinting of amniotic fluid to identify metabolites that may be involved in the pathogenesis of fetal Down syndrome. The study aims to enhance prenatal diagnostic processes by identifying specific metabolic markers associated with Down syndrome	DS (T21)=13; matched N=13; [amniocentesis:15th and 18th week of gestation]	Metabolomics	UHPLC-MS (qTOF) – RP-C18 – in positive and negative modes	Metabolite identification based on database search (METLIN, HMDB, LIPIDMAPS), matching MS/MS spectra. four metabolites were confirmed: ↓ C01468 4-cresol, C01152 methylhistidine, CHEBI:84834 Hexanoylcarnitine; ↑ C03413 Diacetylspermine	profiling and identification
10.1089/omi.2019.0098	Shan D, Wang H, Khatri P, et al. The Urinary Peptidome as a noninvasive biomarker development strategy for prenatal screening of Down’s Syndrome. OMICS a Journal of Integrative Biology. 2019;23(9):439-447. doi:10.1089/omi.2019.0098	The Urinary Peptidome as a noninvasive biomarker development strategy for prenatal screening of Down’s Syndrome	2019	65	Maternal urine	Explore the urinary peptidome as a noninvasive biomarker development strategy for prenatal screening of Down syndrome, focusing on identifying peptide biomarkers in urine	23 pregnant women carrying Down's syndrome fetuses and 30 pregnant women carrying fetuses with normal karyotype	Peptidomics	fractionated by weak cation exchange magnetic beads and analyzed by MALDI-TOF mass spectrometry.	Levels of six peptides (m/z 1022.1, 1032.1, 1099.5, 1155.9, 1306.6, and 2365.6) were significantly altered between the case and control groups after controlling for maternal and gestational age	profiling and biomarker identifiication
10.1021/pr060539h	Nagalla SR, Canick JA, Jacob T, et al. Proteomic analysis of maternal serum in Down syndrome: identification of novel protein biomarkers. Journal of Proteome Research. 2007;6(4):1245-1257. doi:10.1021/pr060539h	Proteomic analysis of maternal serum in Down syndrome: identification of novel protein biomarkers	2007	not included	Maternal serum	Perform a proteomic analysis of maternal serum in Down syndrome pregnancies to identify novel protein biomarkers	First- and second-trimester maternal serum samples of DS and gestational age-matched controls	Peptidomics	Fuorescence 2-dimensional gel electrophoresis (2D-DIGE), 2-dimensional liquid chromatography-chromatofocusing (2D-CF), multidimensional protein identification technology (MudPIT; LC/LC-MS/MS), and MALDI-TOF-MS peptide profiling		pattern-recognition software
10.1002/pmic.200300654	Oh J, Fountoulakis M, Juranville J, Rosner M, Hengstschlaeger M, Lubec G. Proteomic determination of metabolic enzymes of the amnion cell: Basis for a possible diagnostic tool? PROTEOMICS. 2004;4(4):1145-1158. doi:10.1002/pmic.200300654	Proteomic determination of metabolic enzymes of the amnion cell: Basis for a possible diagnostic tool?	2004	26	Amniotic fluid cells	Find a screening method for a large series of metabolic enzymes by comparing metabolic proteins in amnion cells from controls with those from Down Syndrome (DS)	Amniotic fluid cells collected from early second trimester of pregnancy (16–18th gestational week) controls, n = 4; Down Syndrome; n = 3	Proteomics	In-vitro culturing of amnion cells 2-DE + MALDI-MS analysis	99 proteins identified Protein Classes: carbohydrate handling enzymes, amino acid handling enzymes, proteins of purine metabolismn, enzymes of intermediary metabolism and miscellaneous ↑3-phosphate dehydrogenase, phosphoserine aminotransferase glutamate, ribose-phosphate pryrophosphokinase I, L-lactate dehydrogenase A chain, pyruvate kinase - M1 isozyme ↓UDP-glucose 6-dehydrogenase, glutamate deh…	profiling and biomarker identifiication
10.1186/1559-0275-10-2	Cho CKJ, Drabovich AP, Karagiannis GS, et al. Quantitative proteomic analysis of amniocytes reveals potentially dysregulated molecular networks in Down syndrome. Clinical Proteomics. 2013;10(1). doi:10.1186/1559-0275-10-2	Quantitative proteomic analysis of amniocytes reveals potentially dysregulated molecular networks in Down syndrome	2013	27	Amniotic fluid cells	Perform a quantitative proteomic analysis of amniocytes to reveal potentially dysregulated molecular networks in Down syndrome	DS (T21)=3; N=5 [15 - 21 weeks gestation]	Proteomics	SCX fractionation, RP- MS/MS RP-SRM	↓A-kinase anchor protein 12;Apolipoprotein A-I;Apolipoprotein C-III variant 1;Rho guanine nucleotide exchange factor 2;cDNA FLJ77718;cDNA FLJ77335; highly similar to Homo sapiens chymotrypsinogen B1 (CTRB1); mRNA;ELKS/RAB6-interacting/CAST family member 1;Filamin-binding LIM protein 1;Four and a half LIM domains protein 3;HMGA2e;Hemopexin;Intercellular adhesion molecule 1;Cation-independent manno…	profiling and biomarker identifiication
10.1002/pd.5259	Liu H, Wang H, Zhu H, Zhang H, Liu S. Preliminary study of protein changes in trisomy 21 fetus by proteomics analysis in amniocyte. Prenatal Diagnosis. 2018;38(6):435-444. doi:10.1002/pd.5259	Preliminary study of protein changes in trisomy 21 fetus by proteomics analysis in amniocyte	2018	28	Amniotic fluid cells	Conduct a preliminary proteomic analysis of amniocytes from trisomy 21 fetuses to identify protein changes that may serve as biomarkers for Down syndrome	DS (T21)=18; N=20 [18-22 weeks gestation]	Proteomics	2D GE + MALDI-TOF-MS, Western blot	↑ calumenin (CALU), nucleophosmin (NPM), elongation factor 1-beta (EEF1B2), cathepsin D (CTSD), plateletactivating factor acetylhydrolase IB subunit beta (PAFAH1B2), and 14-3-3 protein beta/alpha (YWHAB) Western blotting analysis confirmed the alterations of nucleophosmin and cathepsin D.	profiling and biomarker identifiication
10.1002/pmic.200600085	Tsangaris GTh, Karamessinis P, Kolialexi A, et al. Proteomic analysis of amniotic fluid in pregnancies with Down syndrome. PROTEOMICS. 2006;6(15):4410-4419. doi:10.1002/pmic.200600085	Proteomic analysis of amniotic fluid in pregnancies with Down syndrome.	2006	29	Amniotic fluid supernatants (AFS)	Perform a proteomic analysis of amniotic fluid in pregnancies with Down syndrome to identify differentially expressed proteins that could serve as biomarkers for prenatal diagnosis	Amniotic fluid supernatant resulted after centrifugation of amniotic fluid for amniocytes collecting (17 gestational weeks) normal karyotypic, n=12; DS, n=6	Proteomics	2-DE + MALDI-MS analysis and nano-ESI-MS/MS Western blot analysis	28 spots were totally excised and processed for nano-ESI QqTOF MS/MS; For quantitative differences in protein expression in DS cases relative to the normal ones, the sum of the density of all spots corresponding to the same protein was calculated resulting in 5 significant different proteins *Splicing factor, arginine/serine-rich 4 only detected in DS ↑AMBP protein precursor, Collagen alpha 1 (I)…	profiling and biomarker identifiication
10.1074/mcp.m700090-mcp200	Cho CKJ, Shan SJ, Winsor EJ, Diamandis EP. Proteomics analysis of human amniotic fluid. Molecular & Cellular Proteomics. 2007;6(8):1406-1415. doi:10.1074/mcp.m700090-mcp200	Proteomics analysis of human amniotic fluid.	2007	59	Amniotic fluid supernatants (AFS)	Profile the human amniotic fluid proteome to investigate its composition and the physiological functions of the proteins present	16 samples from chromosomally normal pregnancies and unknown number of samples from pregnancies evaluated for multiple patological coditions, including DS	Proteomics	Samples were fractionated using SAX-LC, SCX-LC, LC-SDS-PAGE. The fractions resulted were analysed by RP-HPLC-MS/MS	hCG β chain, AFP, inhibin A (β-A chain), glyceraldehyde-3-phosphate dehydrogenase, AMBP, collagen α 1 (I), collagen α 1 (III) (4), collagen α 1 (V) (4), basement membrane-specific heparin sulfate proteoglycan core protein, IBP-1 (4), activin A (β-A chain)	profiling and biomarker identifiication
10.1002/pd.2294	Koster MPH, Pennings JLA, Imholz S, et al. Bead-based multiplexed immunoassays to identify new biomarkers in maternal serum to improve first trimester Down syndrome screening. Prenatal Diagnosis. 2009;29(9):857-862. doi:10.1002/pd.2294	Bead-based multiplexed immunoassays to identify new biomarkers in maternal serum to improve first trimester Down syndrome screening	2009	36	Maternal serum	Demonstrate the potential for improving the performance of first-trimester Down syndrome screening by identifying new biomarkers using bead-based multiplexed immunoassays	15 pregnancies with DS and 15 unaffected pregnancies	Proteomics	beadbased multiplexed immunoassays	Seven potential biomarkers in which the fold ratio exceeded 1.3 or −1.3 were selected for further analysis: alpha fetoprotein (AFP), epidermal growth factor (EGF), extracellular rage binding protein (EN-RAGE), eotaxin, haptoglobin (HP), insulin (INS) and lipoprotein A (LPA). None of the new markers was in itself fully discriminatory between the DS cases and the controls.	profiling and biomarker identifiication
10.1371/journal.pone.0008010	Pennings JLA, Koster MPH, Rodenburg W, Schielen PCJI, De Vries A. Discovery of novel serum biomarkers for prenatal down syndrome screening by integrative data mining. PLoS ONE. 2009;4(11):e8010. doi:10.1371/journal.pone.0008010	Discovery of novel serum biomarkers for prenatal down syndrome screening by integrative data mining.	2009	not included	Maternal serum	Identify novel serum biomarkers for prenatal screening of Down syndrome using data mining techniques	To facilitate the experimental search for novel maternal serum biomarkers in prenatal Down Syndrome screening, we aimed to create a set of candidate biomarkers using a data mining approach	Text mining	Text mining		out
10.1021/pr100153j	Lopez MF, Kuppusamy R, Sarracino DA, et al. Mass spectrometric discovery and selective reaction monitoring (SRM) of putative protein biomarker candidates in first trimester trisomy 21 maternal serum. Journal of Proteome Research. 2010;10(1):133-142. doi:10.1021/pr100153j	Mass spectrometric discovery and selective reaction monitoring (SRM) of putative protein biomarker candidates in first trimester trisomy 21 maternal serum	2010	38	Maternal serum	Identify and validate potential protein biomarkers in maternal serum for the early detection of Down syndrome (trisomy 21) using mass spectrometric techniques	First trimester pregnancies normal karyotypic, n=21; DS, n=24	Proteomics	LC-MS/MS; multiplexed SRM assay	through comparative proteome analysis the group was able to identify more than 300 proteins differently expressed in DS vs Control grooups. The authors proposed a 12 protein biomakrer panel , all DS downregulated for targeted analysis by SRM.	profiling and biomarker identifiication
10.1002/pd.2606	Koster MPH, Pennings JLA, Imholz S, et al. Proteomics and Down syndrome screening: a validation study. Prenatal Diagnosis. 2010;30(11):1039-1043. doi:10.1002/pd.2606	Proteomics and Down syndrome screening: a validation study	2010	37	Maternal serum	Validate potential screening markers identified in amniotic fluid, maternal plasma, or maternal serum for Down syndrome. The study aims to evaluate the predictive power of these biomarkers in screening algorithms and improve prenatal diagnosis of Down syndrome	27 DS pregnancies and 27 matched controls	Proteomics		EGF improved significantly the detection rate of first-trimester DS	profiling and biomarker identifiication
10.1159/000324310	Mastricci AL, Akolekar R, Kuppusamy R, Ahmed M, Nicolaides KH. Are Serum Protein Biomarkers Derived from Proteomic Analysis Useful in Screening for Trisomy 21 at 11–13 Weeks? Fetal Diagnosis and Therapy. 2011;30(1):53-59. doi:10.1159/000324310	Are Serum Protein Biomarkers Derived from Proteomic Analysis Useful in Screening for Trisomy 21 at 11–13 Weeks? Fetal Diagnosis and Therapy	2011	39	Maternal serum	Identify potential biomarkers for fetal trisomy 21 (Down syndrome) using proteomic techniques. The study examines the value of these biomarkers in early screening for trisomy 21	11–13 Weeks normal karyotypic, n=25; DS, n=50	Proteomics	ELISA	No significant difference between the levels of afamin, apolipoprotein E, clusterin, ceruloplasmin, transthyretin, epidermal growth factor, fetuin-A and pigment epithelium-derived factor glycoprotein in DS group vs control group afamin apolipoprotein E clusterin, ceruloplasmin transthyretin epidermal growth factor fetuin-A pigment epithelium-derived factor glycoprotein	profiling and biomarker identifiication
10.1258/ebm.2012.011312	Yu B, Zhang B, Wang J, et al. Preliminary proteomic-based identification of a novel protein for Down’s syndrome in maternal serum. Experimental Biology and Medicine. 2012;237(5):530-539. doi:10.1258/ebm.2012.011312	Preliminary proteomic-based identification of a novel protein for Down’s syndrome in maternal serum	2012	40	Maternal serum	Explore the potential of proteomics techniques in identifying new biomarkers for Down syndrome screening by analyzing maternal serum proteins	6 pregnancies of fetuses affected with DS and 6 pregnancies with healthy fetuses	Proteomics	two-dimensional electrophoresis and mass spectrometry; ELISA for candidate biomarkers	Twenty-nine proteins were successfully identified in maternal serum obtained from pregnancies with fetuses affected by DS ↑serotransferrin (TF), alpha-1b-glycoprotein (A1BG), desmin (DES), alpha-1-antitrypsin (SERPINA1) and ceruloplasmin (CP) ↓serum amyloid P-component (APCS)	biomarker quantification
10.3760/cma.j.issn.0366-6999.2011.22.025	Sun CJ, Yan LY, Wang W, Yu S, Wang X, Zhang WY. Proteomic analysis of the alteration of protein expression in the placenta of Down syndrome. Chin Med J (Engl). 2011;124(22):3738-3745.	Proteomic analysis of the alteration of protein expression in the placenta of Down syndrome	2011	47	Placenta	Investigate the proteomic profiles of amniotic fluid in pregnancies affected by Down syndrome to identify potential biomarkers that could aid in prenatal diagnosis	19 women with DS fetuses and 17 normal pregnancies	Proteomics	two-dimensional difference gel electrophoresis (2D-DIGE); Matrix-assisted laser desorption/ionization (MALDI) time-of-flight/time-of-flight (TOF/TOF) high-resolution tandem mass spectrometer (MS)-based	↑superoxide dismutase 1, endoplasmic reticulum protein 29 and heat shock protein beta-1 ↓peroxiredoxin-6	profiling and biomarker identifiication
10.1002/pd.2040	Kolialexi A, Tsangaris GTh, Papantoniou N, et al. Application of proteomics for the identification of differentially expressed protein markers for Down syndrome in maternal plasma. Prenatal Diagnosis. 2008;28(8):691-698. doi:10.1002/pd.2040	Application of proteomics for the identification of differentially expressed protein markers for Down syndrome in maternal plasma	2008	41	Maternal plasma	Apply proteomics techniques to identify differentially expressed protein markers in maternal plasma associated with Down syndrome	8 women carrying a DS foetus and 12 with non-DS foetuses matched for gestational age, maternal age and ethnicity, in the second trimester of pregnancy (16th to 18th week of gestation) (age: 35 and 40 years of age and so the risk of having a DS foetus ranged from 0.35 to 1.23%)	Proteomics	two-dimensional gel electrophoresis (2-DE) and matrix-assisted laser desorption/ionization time-of-flight mass spectrometry (MALDI-TOF-MS)	↑transthyretin (TTHY), ceruloplasmin (CERU), afamin (AFAM), alpha-1-microglobulin (AMBP), apolipoprotein E (APOE), serum amyloid P-component (SAMP), histidine-rich glycoprotein (HRG) and alpha-1-antitrypsin (A1 AT) ↓clusterin	profiling and biomarker identifiication
10.1155/2010/952047	Kolla V, Jenö P, Moes S, et al. Quantitative Proteomics Analysis of maternal plasma in down syndrome pregnancies using isobaric Tagging Reagent (ITRAQ). Journal of Biomedicine and Biotechnology. 2010;2010:1-10. doi:10.1155/2010/952047	Quantitative Proteomics Analysis of maternal plasma in down syndrome pregnancies using isobaric Tagging Reagent (ITRAQ)	2010	42	Maternal plasma	Perform quantitative proteomic analysis of maternal plasma in Down syndrome pregnancies using isobaric tagging reagents (iTRAQ) to identify relevant protein biomarkers for prenatal diagnosis	Six women with DS pregnancies and six with uncomplicated pregnancies care were taken to match cases and controls for gestational and maternal ag	Proteomics	iTRAQ labelling in conjunction with 4800 MALDI TOF/TOF.	able to detect 178 proteins ↑Ig lambda chain C region, serum amyloid P-component, amyloid beta A4 ↓gamma-actin and titin	profiling and biomarker identifiication
10.1186/1477-5956-9-56	Heywood WE, Madgett TE, Wang D, et al. 2D DIGE analysis of maternal plasma for potential biomarkers of Down Syndrome. Proteome Science. 2011;9(1). doi:10.1186/1477-5956-9-56	2D DIGE analysis of maternal plasma for potential biomarkers of Down Syndrome	2011	43	Maternal plasma	Use of 2D-DIGE (two-dimensional difference gel electrophoresis) analysis of maternal plasma to identify potential biomarkers for Down syndrome	14 blood samples were obtained from normal pregnancies and 14 from DS affected pregnancies in the 10-14 week gestation period (first trimester)	Proteomics	two-dimensional difference gel electrophoresis (2D DIGE), 1D Western blotting	No differentially expressed proteins in the first trimester between the two groups. ↑ ceruloplasmin, inter-alpha-trypsin inhibitor heavy chain H4, complement proteins C1s subcomponent, C4-A, C5, and C9 and kininogen 1 in the second trimester for DS group. Ceruloplasmin could not be confirmed as being consistently ↑ in DS affected pregnancies by using Western blotting	profiling and biomarker identifiication
10.1016/j.jprot.2012.03.037	Heywood W, Wang D, Madgett TE, et al. The development of a peptide SRM-based tandem mass spectrometry assay for prenatal screening of Down syndrome. Journal of Proteomics. 2012;75(11):3248-3257. doi:10.1016/j.jprot.2012.03.037	The development of a peptide SRM-based tandem mass spectrometry assay for prenatal screening of Down syndrome	2012	44	Maternal plasma	Develop a peptide SRM-based tandem mass spectrometry assay for prenatal screening of Down syndrome, focusing on identifying specific protein biomarkers in maternal serum	38 normal and Down syndrome affected pregnancies	Proteomics	single-reaction-monitoring (SRM) tandem mass spectrometry-based assay for the quantitation of 2 biomarkers: serum amyloid-P (SAP) and plasma C1-inhibitor protein	Plasma SAP levels in the Down's group were significantly raised at 10-14. weeks (p< 0.0015) and 14-20. weeks (p< 0.0001). Plasma C1-inhibitor levels were also observed significantly elevated in the Down's group (10-14. weeks, p< 0.0193, 14-20. weeks, p< 0.0001)	method development
10.1016/j.jprot.2012.03.007	Heywood W, Mills K, Wang D, et al. Identification of new biomarkers for Down’s syndrome in maternal plasma. Journal of Proteomics. 2012;75(9):2621-2628. doi:10.1016/j.jprot.2012.03.007	Identification of new biomarkers for Down’s syndrome in maternal plasma	2012	45	Maternal plasma	Identify new biomarkers for Down syndrome in maternal plasma using proteomic analysis, with the goal of improving prenatal diagnostic capabilities	53 chromosomally-normal control and 28 Down's syndrome affected pregnancies was profiled between 10 and 20. weeks' gestation.	Proteomics	ProteinChip Technology (SELDI TOF MS)	10-14. weeks' plasma samples: ↑plasma protease C1-inhibitor 14-20. week cohort: ↑serum amyloid P-component, transthyretin, plasma protease C1-inhibitor, plasma protease C1-inhibitor ↓complement C3-α chain	profiling and biomarker identifiication
10.1186/s12014-015-9082-9	Iles RK, Shahpari ME, Cuckle H, Butler SA. Direct and rapid mass spectral fingerprinting of maternal urine for the detection of Down syndrome pregnancy. Clinical Proteomics. 2015;12(1). doi:10.1186/s12014-015-9082-9	Direct and rapid mass spectral fingerprinting of maternal urine for the detection of Down syndrome pregnancy.	2015	66	Maternal urine	Investigate direct and rapid mass spectral fingerprinting of maternal urine for the detection of Down syndrome pregnancies, focusing on identifying potential urinary biomarkers	101 maternal urine samples sampled at 12-17 weeks gestation were taken from an archival collection of 2567 spot urines collected from women attending a prenatal screening clinic. 18 pregnancies in this set subsequently proved to be Down pregnancies.	Proteomics	matrix assisted laser desorption ionization (MALDI), time of flight (ToF) mass spectrometry (MS); Data profiles were examined in the region 6,000 to 14,000 m/z.	In Down cases there were additional spectral profile peaks at 11,000-12,000 m/z and a corresponding reduction in intensity at 6,000-8,000 m/z. The ratio of the normalised values at these two ranges completely separated the 8 Down syndrome from the 39 controls at 12-14 weeks. Discrimination was poorer at 15-17 weeks where 3 of the 10 Down syndrome cases had values within the normal range.	pattern-recognition software
10.1089/omi.2021.0154	Gao L, Zhang J, Ran X, et al. Urinary proteomics for noninvasive Prenatal screening of trisomy 21: New biomarker candidates. OMICS a Journal of Integrative Biology. 2021;25(11):738-744. doi:10.1089/omi.2021.0154	Urinary proteomics for noninvasive Prenatal screening of trisomy 21: New biomarker candidates	2021	not included	Maternal urine	Utilize urinary proteomics for noninvasive prenatal screening of trisomy 21, aiming to identify new biomarker candidates that could improve diagnostic accuracy	DS= 19 (pregnant women age 28-44 years) carrying fetuses with trisomy 21 and 22 healthy pregnant women (aged 27-42 years) carrying fetuses with normal karyotype	Proteomics	liquid chromatography-tandem mass spectrometry (LC-MS/MS)	metalloproteinases 2 (TIMP2) and lysosomal-associated membrane protein 2 (LAMP2)	profiling and biomarker identifiication
10.1016/j.fertnstert.2008.05.038	Wang TH, Chao AS, Chen JK, et al. Network analyses of differentially expressed proteins in amniotic fluid supernatant associated with abnormal human karyotypes. Fertility and Sterility. 2008;92(1):96-107. doi:10.1016/j.fertnstert.2008.05.038	Network analyses of differentially expressed proteins in amniotic fluid supernatant associated with abnormal human karyotypes	2008	30	Amniotic fluid supernatants (AFS)	Identify and analyze differentially expressed proteins in amniotic fluid supernatant that are associated with abnormal human karyotypes, including Down syndrome	Amniotic fluid supernatant resulted after centrifugation of amniotic fluid for amniocytes collecting (15-20 gestational weeks) normal karyotypic, n=34; DS, n=19; ES, n=17	Proteomics	2D chromatography separation fraction selection in-gel and in solution digestion + MALDI-TOF MS analysis Differentially expressed proteins were confirmed with Western blot analysis and ELISA.	Differentially expressed proteins were confirmed with Western blot analysis and ELISA Biologic network analyses revealed immune processs involvment, dysfunction of skin pigmentation, and platelet disorders of the proteins of the trisomy-18 AFS whereas those of trisomy 21 were associated with dysfunctional lipid and cholesterol metabolism, processes of metal ion transport, adenosine triphosphate m…	profiling and biomarker identifiication
10.1186/1477-5956-6-1	Mange A, Desmetz C, Bellet V, Molinari N, Maudelonde T, Solassol J. Proteomic profile determination of autosomal aneuploidies by mass spectrometry on amniotic fluids. Proteome Science. 2008;6(1). doi:10.1186/1477-5956-6-1	Proteomic profile determination of autosomal aneuploidies by mass spectrometry on amniotic fluids	2008	not included	Amniotic fluid supernatants (AFS)	Determine the proteomic profiles of amniotic fluid in cases of autosomal aneuploidies using mass spectrometry	Amniotic fluid supernatant resulted after centrifugation of amniotic fluid for amniocytes collecting (14-17 gestational weeks)	Proteomics	four different ProteinChip array surfaces were used: hydrophobic (H50), cation-exchange (CM10), anion-exchange (Q10) and metal binding (IMAC30-Cu) + SELDI-TOF	208 protein peaks obtained by SELDI analysis were used to construct a class prediction model using SVM training set: classification accuracy 92.86%; sensitivity of 93.33%; specificity of 92.31% in distinguishing normal samples from aneuploid samples independent set of samples: classification accuracy 87.5%; sensitivity of 93.33%; specificity of 92.31% in distinguishing normal samples from aneuplo…	pattern-recognition software
10.4014/jmb.0912.12035	Park J, Cha DH, Jung JW, et al. Comparative Proteomic Analysis of Human Amniotic Fluid Supernatants with Down Syndrome Using Mass Spectrometry. Journal of Microbiology and Biotechnology. 2010;20(6):959-967. doi:10.4014/jmb.0912.12035	Comparative Proteomic Analysis of Human Amniotic Fluid Supernatants with Down Syndrome Using Mass Spectrometry	2010	31	Amniotic fluid supernatants (AFS)	Perform a comparative proteomic analysis of human amniotic fluid supernatants to identify protein composition changes associated with Down syndrome	Amniotic fluid supernatant resulted after centrifugation of amniotic fluid for amniocytes collecting (16-18 gestational weeks) normal karyotypic, n=6; DS, n=4	Proteomics	Affinity chromatography to remove albumin and immunoglobulin in-gel enzymatic digestion +LC-ESI-MS/MS Analysis Western Blot Analysis [confirm protein expression]	44 AFS proteins were found to be differentially expressed between DS and normal cases. 19 AFS proteins were down-regulated and 8 were up-regulated in DS cases; Western blot analysis confirmed the LC-ESI-MS/MS data and assigned Apolipoprotein A-II (apo A-II) and alpha-fetoprotein (AFP) DS biomarker status DSunique: Beta-globin, Hemoglobin alpha-1 globin chain, Decorin isoform-a preproprotein, Coll…	profiling and biomarker identifiication
10.1021/pr100088k	Cho CKJ, Smith CR, Diamandis EP. Amniotic Fluid Proteome Analysis from Down Syndrome Pregnancies for Biomarker Discovery. Journal of Proteome Research. 2010;9(7):3574-3582. doi:10.1021/pr100088k	Amniotic Fluid Proteome Analysis from Down Syndrome Pregnancies for Biomarker Discovery	2010	32	Amniotic fluid supernatants (AFS)	Conduct a proteomic analysis of amniotic fluid from Down syndrome pregnancies to identify potential biomarkers that could aid in the early detection and diagnosis of Down syndrome	Pooled AF of chromosomally normal and DS-affected pregnancies (10 samples per pool) (16-20th week of gestation), ranging from 30 to 45 years of age ELISA: maternal serum DS=10; N=15	Proteomics	Immunoglobulin depletion + two-dimensional liquid chromatography fractionation followed by MS/MS (LTQ-Orbitrap mass spectrometer); ELISA for candidate biomarkers	A total of 542 proteins were identified. Comparison between the two groups revealed 60 biomarker candidates amyloid precursor protein and tenascin-C were validated using ELISA on maternal serum ↑Isoform 2 of Target of Nesh-SH3; Isoform 1 of Amiloride-sensitive amine oxidase; A disintegrin and metalloproteinase with thrombospondin motifs 1; V-type proton ATPase subunit S1; Complement component C8 …	profiling and biomarker identifiication
10.1016/j.jprot.2011.05.025	Cho CKJ, Drabovich AP, Batruch I, Diamandis EP. Verification of a biomarker discovery approach for detection of Down syndrome in amniotic fluid via multiplex selected reaction monitoring (SRM) assay. Journal of Proteomics. 2011;74(10):2052-2059. doi:10.1016/j.jprot.2011.05.025	Verification of a biomarker discovery approach for detection of Down syndrome in amniotic fluid via multiplex selected reaction monitoring (SRM) assay	2011	33	Amniotic fluid supernatants (AFS)	Verify a biomarker discovery approach for the detection of Down syndrome in amniotic fluid using multiplex SRM assays	AF DS=9; N=9 [16–20th week gestation]	Proteomics	Selected reaction monitoring (SRM) assay was developed to test previously identified thirteen candidate proteins in amniotic fluid (AF);ELISA for candidate biomarkers	↑matrix metalloproteinase-2 (MMP2) ↓Bile salt-activated lipase, mucin-13, carboxypeptidase A1, and dipeptidyl peptidase 4	method development and biomarker quantification
10.1002/prca.201000121	Perluigi M, Di Domenico F, Fiorini A, et al. Oxidative stress occurs early in Down syndrome pregnancy: A redox proteomics analysis of amniotic fluid. PROTEOMICS - CLINICAL APPLICATIONS. 2011;5(3-4):167-178. doi:10.1002/prca.201000121	Oxidative stress occurs early in Down syndrome pregnancy: A redox proteomics analysis of amniotic fluid	2011	34	Amniotic fluid supernatants (AFS)	Investigate the presence of oxidative stress in pregnancies affected by Down syndrome through a redox proteomics approach. The study aims to identify specific proteins in amniotic fluid that are altered due to oxidative stress, which may contribute to understanding the pathophysiology of Down syndrome and its prenatal implications	10 women carrying normal fetuses and 10 women carrying fetuses with DS positive diagnosis [15–17th week of gestation]	Proteomics	Two-dimensional gel electrophoresis Western blot LC-MS/MS for protein identification	Protein carbonyls and HNE-protein adducts were significantly increased in AF from women carrying DS fetuses while a decrease of total glutathione and Trx levels accompanied by an increase of GSSG levels were observed in DS AF WB perfomed on 3 heatshock proteins showed enhanced heat shock response in AF from DS pregnancies ↑ [oxidation] ceruloplasmin (CP), serotransferrin, complement component C9,…	profiling and biomarker identifiication
10.1021/pr300355a	Martínez-Morillo E, Cho CKJ, Drabovich AP, Shaw JLV, Soosaipillai A, Diamandis EP. Development of a multiplex selected reaction monitoring assay for quantification of biochemical markers of down syndrome in amniotic fluid samples. Journal of Proteome Research. 2012;11(7):3880-3887. doi:10.1021/pr300355a	Development of a multiplex selected reaction monitoring assay for quantification of biochemical markers of down syndrome in amniotic fluid samples.	2012	35	Amniotic fluid supernatants (AFS)	Develop and validate a multiplex SRM assay for the quantification of potential biochemical markers of Down syndrome in amniotic fluid samples	AF DS=17; N=37 [15 - 17+5 weeks gestation]	Proteomics	Multiplex selected reaction monitoring assay (LC-SRM-MS)	↓CEL, CPA1, MUC13, CLCA1, MUC5AC ↑HAPLN1 in DS cases	method development and biomarker quantification
10.1002/pd.3829	Kang Y, Dong X, Zhou Q, et al. Identification of novel candidate maternal serum protein markers for Down syndrome by integrated proteomic and bioinformatic analysis. Prenatal Diagnosis. 2012;32(3):284-292. doi:10.1002/pd.3829	Identification of novel candidate maternal serum protein markers for Down syndrome by integrated proteomic and bioinformatic analysis	2012	61	Maternal serum	Identify novel candidate maternal serum protein markers for Down syndrome through integrated proteomic and bioinformatic analysis	A pregnancy DS group of 18 women and a control group with the same number	Proteomics	isobaric tags for relative and absolute quantitation and mass spectrometry	Alpha-2-macroglobulin, Apolipoprotein A1, Apolipoprotein E, Complement C1s subcomponent, Complement component 5, Complement component 8, alpha polypeptide, Complement component 8, beta polypeptide and Fibronectin	biomarker quantification
10.1258/ebm.2012.012f05		Identification of differential proteins in maternal serum with Down's Syndrome	2012	not included	Maternal serum	Identify differentially expressed proteins in maternal serum associated with Down syndrome pregnancies		Proteomics
10.1016/j.ajog.2012.12.035	Bahado-Singh RO, Akolekar R, Mandal R, et al. Metabolomic analysis for first-trimester Down syndrome prediction. American Journal of Obstetrics and Gynecology. 2013;208(5):371.e1-371.e8. doi:10.1016/j.ajog.2012.12.035	Metabolomic analysis for first-trimester Down syndrome predictiondihydrouracil and progesterone in the metabolism of Down syndrome	2013	53	Maternal serum	Conduct a metabolomic analysis to predict Down syndrome in the first trimester of pregnancy	DS(T21)=30; N=60; [11th-13th week gestational age]	Metabolomics	NMR spectroscopy	11 metabolites had significantly different concentrations between the DS and normal pregnancies. ↑ 3-hydroxybutyrate, 3-hydroxyisovalerate, and 2-hydroxybutyrate (the most discriminating metabolites) ↑2-hydroxybutyrate, 3-hydroxybutyrate, 2-hydroxyisovalerate, acetamide, acetone, carnitine, lactate, pyruvate, L-methylthistidine ↓methionine, dimethylamine	profiling and biomarker identifiication
10.1002/pd.4047	Narasimhan K, Lin SL, Tong T, et al. Maternal serum protein profile and immune response protein subunits as markers for non‐invasive prenatal diagnosis of trisomy 21, 18, and 13. Prenatal Diagnosis. 2013;33(3):223-231. doi:10.1002/pd.4047	Maternal serum protein profile and immune response protein subunits as markers for non‐invasive prenatal diagnosis of trisomy 21, 18, and 13	2013	62	Maternal serum	Investigate maternal serum protein profiles and immune response protein subunits as markers for non-invasive prenatal diagnosis of trisomy 21, 18, and 13	85 women with normal pregnancies, 9 cases of DS pregnancies, 14 cases of other genetic disorders	Proteomics	SELDI-TOF/MS spectrometry; MALDI-TOF/TOF; western blot	glyco proteins such as alpha-1-antitrypsin, apolipoprotein E, apolipoprotein H, and serum carrier protein transthyretin	profiling and biomarker identifiication
10.1586/14789450.2015.979796	Yao Y, Jiang Y, Han M, et al. Screening and identification of potential predictive biomarkers for Down’s syndrome from second trimester maternal serum. Expert Review of Proteomics. 2014;12(1):97-107. doi:10.1586/14789450.2015.979796	Screening and identification of potential predictive biomarkers for Down’s syndrome from second trimester maternal serum	2014	63	Maternal serum	Screen and identify potential predictive biomarkers for Down syndrome from second trimester maternal serum. The study seeks to establish a set of proteins that may serve as reliable indicators for pregnancies affected by Down syndrome	Maternal serum samples from five DS-affected pregnant women and five DS-unaffected women	Proteomics	2D gel electrophoresis and MALDI-TOF mass spectrometry; WB	↑dGTPase, CFHR1 and kininogen 1 ↓ β2-GPI	profiling and biomarker identifiication
10.3892/mmr.2014.2828	Sui W, Zhang R, Chen J, et al. Quantitative proteomic analysis of Down syndrome in the umbilical cord blood using iTRAQ. Molecular Medicine Reports. 2014;11(2):1391-1399. doi:10.3892/mmr.2014.2828	Quantitative proteomic analysis of Down syndrome in the umbilical cord blood using iTRAQ	2014	46	Maternal plasma	Perform a quantitative proteomic analysis of umbilical cord blood from infants with Down syndrome using isobaric tags for relative and absolute quantification (iTRAQ)	6 women carrying DS fetuses and 11 women carrying healthy fetuses	Proteomics	iTRAQ	A total of 505 proteins were identified, and of these, five proteins showed significantly different concentrations between the DS and the control group	profiling and biomarker identifiication
10.1002/pd.1186	Wang TH, Chang YL, Peng HH, et al. Rapid detection of fetal aneuploidy using proteomics approaches on amniotic fluid supernatant. Prenatal Diagnosis. 2005;25(7):559-566. doi:10.1002/pd.1186	Rapid detection of fetal aneuploidy using proteomics approaches on amniotic fluid supernatant	2005	not included	Amniotic fluid supernatants (AFS)	Utilize proteomics approaches on amniotic fluid supernatant for the rapid detection of fetal aneuploidy, specifically focusing on identifying protein profiles associated with abnormal karyotypes	Amniotic fluid supernatant after centrifugation of amniotic fluid for amniocytes collecting (16 -21 gestational weeks) normal karyotypic, n=60; aneuploid, n=20	Proteomics/peptidomics	functionalized magnetic beads fractionation + MALDI-MS analysis	The C18 discriminating model: training set: fitness value 0.984; 0% (0/10) false-negative; 6.7% (1/15) false-positive rates independent set of samples: 0% (0/10) false-negative rate; 26.7% (4/15) false-positive rate The WCX discriminating model: training set: fitness value 0.970; 8.3% (1/12) false-negative; 3.3% (1/30) false-positive independent set of samples: 0% (0/8) false-negative rate; 23.3%…	pattern-recognition software
10.1007/978-1-59745-066-9_9	Huang DJ, Nelson MR, Holzgreve W. MALDI-TOF Mass spectrometry for trisomy detection. Methods in Molecular Biology. January 2008:123-132. doi:10.1007/978-1-59745-066-9_9	MALDI-TOF Mass spectrometry for trisomy detection	2008	not included	Amniotic fluid and chorionic villus	Protocol for SNP detection using MALDI-TOF mass spectrometry uapplied on amniotic fluid and chorionic villus samples		Single-nucleotide polymorphisms	MALDI-TOF MS		out
10.1097/01.gim.0000245573.42908.34	Huang DJ, Nelson MR, Zimmermann B, et al. Reliable detection of Trisomy 21 using MALDI-TOF mass spectrometry. Genetics in Medicine. 2006;8(11):728-734. doi:10.1097/01.gim.0000245573.42908.34	Reliable detection of Trisomy 21 using MALDI-TOF mass spectrometry	2006	not included	Amniotic fluid, amniocyte cultures and chorionic villus	Propose an alternative molecular method to karyotyping for the detection of trisomy 21 involving mass spectrometric analysis of single nucleotide polymorphisms	A total of 350 samples were analyzed, which included amniotic fluid, amniocyte cultures, chorionic villus samples, and amniotic fluid supernatant.	Single-nucleotide polymorphisms	MALDI-TOF MS	Seventy-three trisomy 21 samples from among the 350 blinded samples were correctly identified. There were no false-positive or false-negative results among the complete trisomy 21 samples. One sample exhibiting mosaicism for trisomy 21 was identified as being unaffected	out
10.1080/14767058.2017.1319923	Uriarte GAL, Flores CHB, De La Cruz VMT, et al. Proteomic profile of serum of pregnant women carring a fetus with Down syndrome using nano uplc Q-tof ms/ms technology. The Journal of Maternal-Fetal & Neonatal Medicine. 2017;31(11):1483-1489. doi:10.1080/14767058.2017.1319923	Proteomic profile of serum of pregnant women carring a fetus with Down syndrome using nano uplc Q-tof ms/ms technology	2017	64	Maternal serum	Analyze the serum proteomic profile of mothers carrying fetuses with Down syndrome using nano UPLC Q-tof MS/MS technology	9 DS fetus pregnant, 10 healthy pregnant, 10 non-pregnant	Proteomics	Albumin/IgG depletion, desalting, and trypsin digestion; analyse was performed in nanoUPLC MS/MS	C4b-binding protein alpha chain (P04003), Inter-alpha-trypsin inhibitor heavy chain H1 (F8WAS2), Hemopexin (B7Z8Q4), Apolipoprotein E (D9ZB55), Kininogen 1, isoform CRA_b (B4E1C2), Beta-2-glycoprotein I (D9IWP9), Alpha-1-acid glycoprotein (V9HWF6), Transmembrane protease serine 13 (Q1RMF8), Kelch-like protein 12 (Q53G59), Complement factor H (Q5TFM2)	profiling and biomarker identifiication
10.1093/epirev/mxr008	Burke W, Tarini B, Press NA, Evans JP. Genetic screening. Epidemiologic Reviews. 2011;33(1):148-164. doi:10.1093/epirev/mxr008	Genetic screening	2011	not included	review						out
10.1002/mas.20181	Kolialexi A, Mavrou A, Spyrou G, Tsangaris GTh. Mass spectrometry‐based proteomics in reproductive medicine. Mass Spectrometry Reviews. 2008;27(6):624-634. doi:10.1002/mas.20181	Mass spectrometry‐based proteomics in reproductive medicine.	2008	not included	review						out
10.1016/j.jprot.2009.03.005	Kolialexi A, Anagnostopoulos AK, Mavrou A, Tsangaris GTh. Application of proteomics for diagnosis of fetal aneuploidies and pregnancy complications. Journal of Proteomics. 2009;72(5):731-739. doi:10.1016/j.jprot.2009.03.005	Application of proteomics for diagnosis of fetal aneuploidies and pregnancy complications	2009	not included	review						out
10.1515/cclm.2011.002	Cho CKJ, Diamandis EP. Application of proteomics to prenatal screening and diagnosis for aneuploidies. Clinical Chemistry and Laboratory Medicine (CCLM). 2010;49(1):33-41. doi:10.1515/cclm.2011.002	Application of proteomics to prenatal screening and diagnosis for aneuploidies	2010	not included	review						out
10.5897/ajb11.633	Yu NB. Application of proteomics for prenatal diagnosis of Down syndrome: Systematic review and a meta-analysis. AFRICAN JOURNAL OF BIOTECHNOLOGY. 2011;10(80). doi:10.5897/ajb11.633	Application of proteomics for prenatal diagnosis of Down syndrome: Systematic review and a meta-analysis.	2011	not included	review						out
10.1586/epr.09.6	Kolialexi A, Tsangaris GT, Mavrou A. Proteomics in prenatal diagnosis. Expert Review of Proteomics. 2009;6(2):111-113. doi:10.1586/epr.09.6	Proteomics in prenatal diagnosis	2009	not included	review						out

## Sheet: Table S2
Table S2. Combined list of proteins reported in the literature as differentially expressed in Down syndrome (p<=0.05). UniprotDatabase Extracted Data
Matrix	DS status	Entry	Entry Name	Protein names	Gene Names	Tissue specificity	Gene Ontology (biological process)	Gene Ontology (cellular component)	Gene Ontology (molecular function)	Involvement in disease
Amniotic fluid (AF)	DS up	P04406	G3P_HUMAN	Glyceraldehyde-3-phosphate dehydrogenase (GAPDH) (EC 1.2.1.12) (Peptidyl-cysteine S-nitrosylase GAPDH) (EC 2.6.99.-)	GAPDH GAPD CDABP0047 OK/SW-cl.12		antimicrobial humoral immune response mediated by antimicrobial peptide [GO:0061844]; cellular response to type II interferon [GO:0071346]; defense response to fungus [GO:0050832]; glucose metabolic process [GO:0006006]; glycolytic process [GO:0006096]; killing by host of symbiont cells [GO:0051873]; killing of cells of another organism [GO:0031640]; microtubule cytoskeleton organization [GO:0000…	cytoplasm [GO:0005737]; cytosol [GO:0005829]; extracellular exosome [GO:0070062]; GAIT complex [GO:0097452]; intracellular membrane-bounded organelle [GO:0043231]; lipid droplet [GO:0005811]; membrane [GO:0016020]; microtubule cytoskeleton [GO:0015630]; nuclear membrane [GO:0031965]; nucleus [GO:0005634]; perinuclear region of cytoplasm [GO:0048471]; plasma membrane [GO:0005886]; ribonucleoprotei…	aspartic-type endopeptidase inhibitor activity [GO:0019828]; disordered domain specific binding [GO:0097718]; glyceraldehyde-3-phosphate dehydrogenase (NAD+) (phosphorylating) activity [GO:0004365]; identical protein binding [GO:0042802]; microtubule binding [GO:0008017]; NAD binding [GO:0051287]; NADP binding [GO:0050661]; peptidyl-cysteine S-nitrosylase activity [GO:0035605]
Amniotic fluid (AF)	DS up	Q9Y617	SERC_HUMAN	Phosphoserine aminotransferase (EC 2.6.1.52) (Phosphohydroxythreonine aminotransferase) (PSAT)	PSAT1 PSA	TISSUE SPECIFICITY: Expressed at high levels in the brain, liver, kidney and pancreas, and very weakly expressed in the thymus, prostate, testis and colon. {ECO:0000269|PubMed:12633500}.	L-serine biosynthetic process [GO:0006564]; pyridoxine biosynthetic process [GO:0008615]	cytoplasm [GO:0005737]; cytosol [GO:0005829]; extracellular exosome [GO:0070062]	identical protein binding [GO:0042802]; O-phospho-L-serine:2-oxoglutarate aminotransferase activity [GO:0004648]; pyridoxal phosphate binding [GO:0030170]	DISEASE: Phosphoserine aminotransferase deficiency (PSATD) [MIM:610992]: Characterized biochemically by low plasma and cerebrospinal fluid concentrations of serine and glycine and clinically by intractable seizures, acquired microcephaly, hypertonia, and psychomotor retardation. {ECO:0000269|PubMed:17436247, ECO:0000269|PubMed:32579715, ECO:0000269|PubMed:37627284}. Note=The disease is caused by …
Amniotic fluid (AF)	DS up	P60891	PRPS1_HUMAN	Ribose-phosphate pyrophosphokinase 1 (EC 2.7.6.1) (PPRibP) (Phosphoribosyl pyrophosphate synthase I) (PRS-I)	PRPS1		5-phosphoribose 1-diphosphate biosynthetic process [GO:0006015]; hypoxanthine biosynthetic process [GO:0046101]; nervous system development [GO:0007399]; purine nucleobase metabolic process [GO:0006144]; purine nucleotide biosynthetic process [GO:0006164]; pyrimidine nucleotide biosynthetic process [GO:0006221]; ribonucleoside monophosphate biosynthetic process [GO:0009156]; urate biosynthetic pr…	cytoplasm [GO:0005737]; cytosol [GO:0005829]; ribose phosphate diphosphokinase complex [GO:0002189]	ATP binding [GO:0005524]; identical protein binding [GO:0042802]; kinase activity [GO:0016301]; magnesium ion binding [GO:0000287]; protein homodimerization activity [GO:0042803]; ribose phosphate diphosphokinase activity [GO:0004749]	DISEASE: Note=Phosphoribosyl pyrophosphate synthetase I deficiency is a rare condition caused by mutations in PRPS1 that lead to variable disease phenotypes including optic atrophy, retinitis pigmentosa, ataxia, peripheral neuropathy and hearing loss. {ECO:0000269|PubMed:25491489}.; DISEASE: Phosphoribosylpyrophosphate synthetase superactivity (PRPS1 superactivity) [MIM:300661]: Familial disorder…
Amniotic fluid (AF)	DS up	P00338	LDHA_HUMAN	L-lactate dehydrogenase A chain (LDH-A) (EC 1.1.1.27) (Cell proliferation-inducing gene 19 protein) (LDH muscle subunit) (LDH-M) (Renal carcinoma antigen NY-REN-59)	LDHA PIG19	TISSUE SPECIFICITY: Predominantly expressed in anaerobic tissues such as skeletal muscle and liver. {ECO:0000305|PubMed:11276087}.	glycolytic process [GO:0006096]; lactate metabolic process [GO:0006089]; pyruvate metabolic process [GO:0006090]; substantia nigra development [GO:0021762]	cytosol [GO:0005829]; extracellular exosome [GO:0070062]; membrane [GO:0016020]; mitochondrion [GO:0005739]; nucleus [GO:0005634]; oxidoreductase complex [GO:1990204]	cadherin binding [GO:0045296]; identical protein binding [GO:0042802]; L-lactate dehydrogenase activity [GO:0004459]	DISEASE: Glycogen storage disease 11 (GSD11) [MIM:612933]: A metabolic disorder that results in exertional myoglobinuria, pain, cramps and easy fatigue. {ECO:0000269|PubMed:2334430}. Note=The disease is caused by variants affecting the gene represented in this entry.
Amniotic fluid (AF)	DS up	P14618	KPYM_HUMAN	Pyruvate kinase PKM (EC 2.7.1.40) (Cytosolic thyroid hormone-binding protein) (CTHBP) (Opa-interacting protein 3) (OIP-3) (Pyruvate kinase 2/3) (Pyruvate kinase muscle isozyme) (Threonine-protein kinase PKM2) (EC 2.7.11.1) (Thyroid hormone-binding protein 1) (THBP1) (Tumor M2-PK) (Tyrosine-protein kinase PKM2) (EC 2.7.10.2) (p58)	PKM OIP3 PK2 PK3 PKM2	TISSUE SPECIFICITY: [Isoform M2]: Specifically expressed in proliferating cells, such as embryonic stem cells, embryonic carcinoma cells, as well as cancer cells. {ECO:0000269|PubMed:18191611, ECO:0000269|PubMed:18337823}.; TISSUE SPECIFICITY: [Isoform M1]: Expressed in adult tissues (PubMed:18337823). Not expressed in tumor cells (PubMed:18337823). {ECO:0000269|PubMed:18337823}.	canonical glycolysis [GO:0061621]; cellular response to insulin stimulus [GO:0032869]; glycolytic process [GO:0006096]; positive regulation of cytoplasmic translation [GO:2000767]; positive regulation of sprouting angiogenesis [GO:1903672]; positive regulation of transcription by RNA polymerase II [GO:0045944]; programmed cell death [GO:0012501]	cilium [GO:0005929]; collagen-containing extracellular matrix [GO:0062023]; cytoplasm [GO:0005737]; cytosol [GO:0005829]; extracellular exosome [GO:0070062]; extracellular region [GO:0005576]; extracellular vesicle [GO:1903561]; ficolin-1-rich granule lumen [GO:1904813]; mitochondrion [GO:0005739]; nucleus [GO:0005634]; rough endoplasmic reticulum [GO:0005791]; secretory granule lumen [GO:0034774…	ATP binding [GO:0005524]; cadherin binding [GO:0045296]; histone H3T11 kinase activity [GO:0035402]; magnesium ion binding [GO:0000287]; MHC class II protein complex binding [GO:0023026]; mRNA binding [GO:0003729]; potassium ion binding [GO:0030955]; protein homodimerization activity [GO:0042803]; protein tyrosine kinase activity [GO:0004713]; pyruvate kinase activity [GO:0004743]; RNA binding [G…
Amniotic fluid (AF)	DS up	P98160	PGBM_HUMAN	Basement membrane-specific heparan sulfate proteoglycan core protein (HSPG) (Perlecan) (PLC) [Cleaved into: Endorepellin; LG3 peptide]	HSPG2	TISSUE SPECIFICITY: Detected in cerebrospinal fluid, fibroblasts and urine (at protein level). {ECO:0000269|PubMed:25326458, ECO:0000269|PubMed:36213313}.	angiogenesis [GO:0001525]; animal organ regeneration [GO:0031100]; brain development [GO:0007420]; cell differentiation [GO:0030154]; circulatory system development [GO:0072359]; embryo implantation [GO:0007566]; inflammatory response [GO:0006954]; lipid metabolic process [GO:0006629]; negative regulation of angiogenesis [GO:0016525]; negative regulation of cell adhesion [GO:0007162]; negative re…	basement membrane [GO:0005604]; collagen-containing extracellular matrix [GO:0062023]; extracellular exosome [GO:0070062]; extracellular region [GO:0005576]; extracellular space [GO:0005615]; focal adhesion [GO:0005925]; Golgi lumen [GO:0005796]; lysosomal lumen [GO:0043202]; plasma membrane [GO:0005886]; plasma membrane protein complex [GO:0098797]	amyloid-beta binding [GO:0001540]; calcium ion binding [GO:0005509]; collagen V binding [GO:0070052]; extracellular matrix structural constituent conferring compression resistance [GO:0030021]; low-density lipoprotein particle receptor binding [GO:0050750]	DISEASE: Schwartz-Jampel syndrome (SJS1) [MIM:255800]: Rare autosomal recessive disorder characterized by permanent myotonia (prolonged failure of muscle relaxation) and skeletal dysplasia, resulting in reduced stature, kyphoscoliosis, bowing of the diaphyses and irregular epiphyses. {ECO:0000269|PubMed:11101850}. Note=The disease is caused by variants affecting the gene represented in this entry…
Amniotic fluid (AF)	DS up	P20908	CO5A1_HUMAN	Collagen alpha-1(V) chain	COL5A1		blood vessel development [GO:0001568]; cell adhesion [GO:0007155]; cell migration [GO:0016477]; collagen biosynthetic process [GO:0032964]; collagen fibril organization [GO:0030199]; eye morphogenesis [GO:0048592]; heart morphogenesis [GO:0003007]; integrin biosynthetic process [GO:0045112]; negative regulation of endodermal cell differentiation [GO:1903225]; regulation of cellular component orga…	basement membrane [GO:0005604]; collagen type V trimer [GO:0005588]; collagen-containing extracellular matrix [GO:0062023]; endoplasmic reticulum lumen [GO:0005788]; extracellular region [GO:0005576]; extracellular space [GO:0005615]	extracellular matrix structural constituent conferring tensile strength [GO:0030020]; heparin binding [GO:0008201]; integrin binding [GO:0005178]; metal ion binding [GO:0046872]; platelet-derived growth factor binding [GO:0048407]; proteoglycan binding [GO:0043394]	DISEASE: Ehlers-Danlos syndrome, classic type, 1 (EDSCL1) [MIM:130000]: A form of Ehlers-Danlos syndrome, a group of connective tissue disorders characterized by skin hyperextensibility, articular hypermobility, and tissue fragility. The main features of classic Ehlers-Danlos syndrome are joint hypermobility and dislocation, and fragile, bruisable skin. EDSCL1 inheritance is autosomal dominant. {…
Amniotic fluid (AF)	DS up	P02461	CO3A1_HUMAN	Collagen alpha-1(III) chain	COL3A1		aorta smooth muscle tissue morphogenesis [GO:0060414]; basement membrane organization [GO:0071711]; cell-matrix adhesion [GO:0007160]; cellular response to amino acid stimulus [GO:0071230]; cerebral cortex development [GO:0021987]; chondrocyte differentiation [GO:0002062]; collagen fibril organization [GO:0030199]; digestive tract development [GO:0048565]; elastic fiber assembly [GO:0048251]; end…	collagen type III trimer [GO:0005586]; collagen-containing extracellular matrix [GO:0062023]; endoplasmic reticulum lumen [GO:0005788]; extracellular region [GO:0005576]; extracellular space [GO:0005615]	extracellular matrix structural constituent [GO:0005201]; extracellular matrix structural constituent conferring tensile strength [GO:0030020]; integrin binding [GO:0005178]; metal ion binding [GO:0046872]; platelet-derived growth factor binding [GO:0048407]; protease binding [GO:0002020]; SMAD binding [GO:0046332]	DISEASE: Ehlers-Danlos syndrome, vascular type (EDSVASC) [MIM:130050]: A severe form of Ehlers-Danlos syndrome, a group of connective tissue disorders characterized by skin hyperextensibility, articular hypermobility, and tissue fragility. EDSVASC is an autosomal dominant disease characterized by joint and dermal manifestations as in other forms of the syndrome, and by proneness to spontaneous ru…
Amniotic fluid (AF)	DS up	P02452	CO1A1_HUMAN	Collagen alpha-1(I) chain (Alpha-1 type I collagen)	COL1A1	TISSUE SPECIFICITY: Forms the fibrils of tendon, ligaments and bones. In bones the fibrils are mineralized with calcium hydroxyapatite.	blood vessel development [GO:0001568]; bone trabecula formation [GO:0060346]; cartilage development involved in endochondral bone morphogenesis [GO:0060351]; cellular response to amino acid stimulus [GO:0071230]; cellular response to epidermal growth factor stimulus [GO:0071364]; cellular response to fibroblast growth factor stimulus [GO:0044344]; cellular response to fluoride [GO:1902618]; cellu…	collagen type I trimer [GO:0005584]; collagen-containing extracellular matrix [GO:0062023]; cytoplasm [GO:0005737]; endoplasmic reticulum lumen [GO:0005788]; extracellular region [GO:0005576]; extracellular space [GO:0005615]; secretory granule [GO:0030141]	extracellular matrix structural constituent conferring tensile strength [GO:0030020]; identical protein binding [GO:0042802]; metal ion binding [GO:0046872]; platelet-derived growth factor binding [GO:0048407]; protease binding [GO:0002020]	DISEASE: Caffey disease (CAFYD) [MIM:114000]: An autosomal dominant disorder characterized by an infantile episode of massive subperiosteal new bone formation that typically involves the diaphyses of the long bones, mandible, and clavicles. The involved bones may also appear inflamed, with painful swelling and systemic fever often accompanying the illness. The bone changes usually begin before 5 …
Amniotic fluid (AF)	DS up	P02760	AMBP_HUMAN	Protein AMBP (Protein HC) [Cleaved into: Alpha-1-microglobulin (EC 1.6.2.-) (Alpha-1 microglycoprotein) (Complex-forming glycoprotein heterogeneous in charge); Inter-alpha-trypsin inhibitor light chain (ITI-LC) (Bikunin) (EDC1) (HI-30) (Uronic-acid-rich protein); Trypstatin]	AMBP HCP ITIL	TISSUE SPECIFICITY: [Alpha-1-microglobulin]: Expressed by the liver and secreted in plasma. Occurs in many physiological fluids including plasma, urine, and cerebrospinal fluid (PubMed:11877257). Expressed in epidermal keratinocytes, in dermis and epidermal-dermal junction (at protein level) (PubMed:22096585). Expressed in red blood cells (at protein level) (PubMed:32092412). Expressed in placent…	cell adhesion [GO:0007155]; female pregnancy [GO:0007565]; heme catabolic process [GO:0042167]; negative regulation of immune response [GO:0050777]; negative regulation of JNK cascade [GO:0046329]	blood microparticle [GO:0072562]; cell surface [GO:0009986]; collagen-containing extracellular matrix [GO:0062023]; cytosol [GO:0005829]; endoplasmic reticulum [GO:0005783]; extracellular exosome [GO:0070062]; extracellular region [GO:0005576]; extracellular space [GO:0005615]; mitochondrial inner membrane [GO:0005743]; nuclear membrane [GO:0031965]; plasma membrane [GO:0005886]	calcium channel inhibitor activity [GO:0019855]; calcium oxalate binding [GO:0046904]; carbohydrate binding [GO:0030246]; heme binding [GO:0020037]; IgA binding [GO:0019862]; oxidoreductase activity [GO:0016491]; protein homodimerization activity [GO:0042803]; serine-type endopeptidase inhibitor activity [GO:0004867]
Amniotic fluid (AF)	DS up	Q08170	SRSF4_HUMAN	Serine/arginine-rich splicing factor 4 (Pre-mRNA-splicing factor SRP75) (SRP001LB) (Splicing factor, arginine/serine-rich 4)	SRSF4 SFRS4 SRP75		mRNA processing [GO:0006397]; mRNA splicing, via spliceosome [GO:0000398]; negative regulation of mRNA splicing, via spliceosome [GO:0048025]; response to insulin [GO:0032868]; RNA splicing [GO:0008380]; RNA splicing, via transesterification reactions [GO:0000375]	nuclear speck [GO:0016607]; nucleoplasm [GO:0005654]; nucleus [GO:0005634]	RNA binding [GO:0003723]; sequence-specific mRNA binding [GO:1990825]
Amniotic fluid (AF)	DS up	P01009	A1AT_HUMAN	Alpha-1-antitrypsin (Alpha-1 protease inhibitor) (Alpha-1-antiproteinase) (Serpin A1) [Cleaved into: Short peptide from AAT (SPAAT)]	SERPINA1 AAT PI PRO0684 PRO2209	TISSUE SPECIFICITY: Ubiquitous. Expressed in leukocytes and plasma. {ECO:0000269|PubMed:23826168}.	acute-phase response [GO:0006953]; blood coagulation [GO:0007596]	collagen-containing extracellular matrix [GO:0062023]; COPII-coated ER to Golgi transport vesicle [GO:0030134]; endoplasmic reticulum [GO:0005783]; endoplasmic reticulum lumen [GO:0005788]; endoplasmic reticulum-Golgi intermediate compartment membrane [GO:0033116]; extracellular exosome [GO:0070062]; extracellular region [GO:0005576]; extracellular space [GO:0005615]; ficolin-1-rich granule lumen…	identical protein binding [GO:0042802]; protease binding [GO:0002020]; serine-type endopeptidase inhibitor activity [GO:0004867]	DISEASE: Alpha-1-antitrypsin deficiency (A1ATD) [MIM:613490]: A disorder whose most common manifestation is emphysema, which becomes evident by the third to fourth decade. A less common manifestation of the deficiency is liver disease, which occurs in children and adults, and may result in cirrhosis and liver failure. Environmental factors, particularly cigarette smoking, greatly increase the ris…
Amniotic fluid (AF)	DS up	C9JB55	C9JB55_HUMAN	Transferrin	TF
Amniotic fluid (AF)	DS up	P41222	PTGDS_HUMAN	Prostaglandin-H2 D-isomerase (EC 5.3.99.2) (Beta-trace protein) (Cerebrin-28) (Glutathione-independent PGD synthase) (Lipocalin-type prostaglandin-D synthase) (L-PGDS) (Prostaglandin-D2 synthase) (PGD2 synthase) (PGDS) (PGDS2)	PTGDS PDS	TISSUE SPECIFICITY: Abundant in the brain and CNS, where it is expressed in tissues of the blood-brain barrier and secreted into the cerebro-spinal fluid. Abundantly expressed in the heart. In the male reproductive system, it is expressed in the testis, epididymis and prostate, and is secreted into the seminal fluid. Expressed in the eye and secreted into the aqueous humor. Lower levels detected …	cyclooxygenase pathway [GO:0019371]; gene expression [GO:0010467]; mast cell degranulation [GO:0043303]; negative regulation of male germ cell proliferation [GO:2000255]; prostaglandin biosynthetic process [GO:0001516]; regulation of circadian sleep/wake cycle, sleep [GO:0045187]; response to glucocorticoid [GO:0051384]	endoplasmic reticulum membrane [GO:0005789]; extracellular exosome [GO:0070062]; extracellular region [GO:0005576]; extracellular space [GO:0005615]; Golgi apparatus [GO:0005794]; nuclear membrane [GO:0031965]; perinuclear region of cytoplasm [GO:0048471]; rough endoplasmic reticulum [GO:0005791]	fatty acid binding [GO:0005504]; prostaglandin-D synthase activity [GO:0004667]; retinoid binding [GO:0005501]
Amniotic fluid (AF)	DS up	P01008	ANT3_HUMAN	Antithrombin-III (ATIII) (Serpin C1)	SERPINC1 AT3 PRO0309	TISSUE SPECIFICITY: Found in plasma.	blood coagulation [GO:0007596]; regulation of blood coagulation [GO:0030193]	blood microparticle [GO:0072562]; collagen-containing extracellular matrix [GO:0062023]; endoplasmic reticulum lumen [GO:0005788]; extracellular exosome [GO:0070062]; extracellular region [GO:0005576]; extracellular space [GO:0005615]; plasma membrane [GO:0005886]	heparin binding [GO:0008201]; identical protein binding [GO:0042802]; protease binding [GO:0002020]; serine-type endopeptidase inhibitor activity [GO:0004867]	DISEASE: Antithrombin III deficiency (AT3D) [MIM:613118]: An important risk factor for hereditary thrombophilia, a hemostatic disorder characterized by a tendency to recurrent thrombosis. Antithrombin-III deficiency is classified into 4 types. Type I: characterized by a 50% decrease in antigenic and functional levels. Type II: has defects affecting the thrombin-binding domain. Type III: alteratio…
Amniotic fluid (AF)	DS up	P05155	IC1_HUMAN	Plasma protease C1 inhibitor (C1 Inh) (C1Inh) (C1 esterase inhibitor) (C1-inhibiting factor) (Serpin G1)	SERPING1 C1IN C1NH		blood circulation [GO:0008015]; blood coagulation [GO:0007596]; complement activation, classical pathway [GO:0006958]; fibrinolysis [GO:0042730]; innate immune response [GO:0045087]; negative regulation of complement activation, lectin pathway [GO:0001869]	blood microparticle [GO:0072562]; collagen-containing extracellular matrix [GO:0062023]; endoplasmic reticulum lumen [GO:0005788]; extracellular exosome [GO:0070062]; extracellular region [GO:0005576]; extracellular space [GO:0005615]; platelet alpha granule lumen [GO:0031093]	serine-type endopeptidase inhibitor activity [GO:0004867]	DISEASE: Angioedema, hereditary, 1 (HAE1) [MIM:106100]: An autosomal dominant disorder characterized by episodic local swelling involving subcutaneous or submucous tissue of the upper respiratory and gastrointestinal tracts, face, extremities, and genitalia. Hereditary angioedema due to C1 esterase inhibitor deficiency is comprised of two clinically indistinguishable forms. In hereditary angioede…
Amniotic fluid (AF)	DS up	P51884	LUM_HUMAN	Lumican (Keratan sulfate proteoglycan lumican) (KSPG lumican)	LUM LDC SLRR2D	TISSUE SPECIFICITY: Cornea and other tissues.	collagen fibril organization [GO:0030199]; positive regulation of transcription by RNA polymerase II [GO:0045944]; positive regulation of transforming growth factor beta1 production [GO:0032914]; visual perception [GO:0007601]	collagen-containing extracellular matrix [GO:0062023]; extracellular exosome [GO:0070062]; extracellular matrix [GO:0031012]; extracellular region [GO:0005576]; extracellular space [GO:0005615]; fibrillar collagen trimer [GO:0005583]; Golgi lumen [GO:0005796]; lysosomal lumen [GO:0043202]	collagen binding [GO:0005518]; extracellular matrix structural constituent [GO:0005201]; extracellular matrix structural constituent conferring compression resistance [GO:0030021]
Amniotic fluid (AF)	DS up	Q15582	BGH3_HUMAN	Transforming growth factor-beta-induced protein ig-h3 (Beta ig-h3) (Kerato-epithelin) (RGD-containing collagen-associated protein) (RGD-CAP)	TGFBI BIGH3	TISSUE SPECIFICITY: Highly expressed in the corneal epithelium (PubMed:27609313, PubMed:8077289). Expressed in heart, placenta, lung, liver, skeletal muscle, kidney and pancreas (PubMed:8077289). {ECO:0000269|PubMed:27609313, ECO:0000269|PubMed:8077289}.	angiogenesis [GO:0001525]; cell adhesion [GO:0007155]; cell population proliferation [GO:0008283]; chondrocyte differentiation [GO:0002062]; extracellular matrix organization [GO:0030198]; negative regulation of cell adhesion [GO:0007162]; visual perception [GO:0007601]	basement membrane [GO:0005604]; collagen-containing extracellular matrix [GO:0062023]; extracellular exosome [GO:0070062]; extracellular matrix [GO:0031012]; extracellular region [GO:0005576]; extracellular space [GO:0005615]; plasma membrane [GO:0005886]; trans-Golgi network [GO:0005802]	cell adhesion molecule binding [GO:0050839]; collagen binding [GO:0005518]; extracellular matrix binding [GO:0050840]; extracellular matrix structural constituent [GO:0005201]; identical protein binding [GO:0042802]; integrin binding [GO:0005178]	DISEASE: Corneal dystrophy, epithelial basement membrane (EBMD) [MIM:121820]: A bilateral anterior corneal dystrophy characterized by grayish epithelial fingerprint lines, geographic map-like lines, and dots (or microcysts) on slit-lamp examination. Pathologic studies show abnormal, redundant basement membrane and intraepithelial lacunae filled with cellular debris. {ECO:0000269|PubMed:16652336}.…
Amniotic fluid (AF)	DS up	P09466	PAEP_HUMAN	Glycodelin (GD) (Placental protein 14) (PP14) (Pregnancy-associated endometrial alpha-2 globulin) (PAEG) (PEG) (Progestagen-associated endometrial protein) (Progesterone-associated endometrial protein) (Zona-binding inhibitory factor-1) (ZIF-1)	PAEP	TISSUE SPECIFICITY: This protein is, the main protein synthesized and secreted in the endometrium from mid-luteal phase of the menstrual cycle and during the first semester of pregnancy (PubMed:3667877). Glycodelin-A is expressed in amniotic fluid, endometrium/decidua and maternal serum (at protein level) (PubMed:3194393). Glycodelin-F is expressed in follicular fluid, luteinized granulosa cells …	apoptotic process [GO:0006915]; negative regulation of sperm capacitation [GO:1902491]; positive regulation of granulocyte macrophage colony-stimulating factor production [GO:0032725]; regulation of binding of sperm to zona pellucida [GO:2000359]	extracellular region [GO:0005576]	small molecule binding [GO:0036094]
Amniotic fluid (AF)	DS up	P01024	CO3_HUMAN	Complement C3 (C3 and PZP-like alpha-2-macroglobulin domain-containing protein 1) [Cleaved into: Complement C3 beta chain; C3-beta-c (C3bc); Complement C3 alpha chain; C3a anaphylatoxin; Acylation stimulating protein (ASP) (C3adesArg); Complement C3b alpha' chain; Complement C3c alpha' chain fragment 1; Complement C3dg fragment; Complement C3g fragment; Complement C3d fragment; Complement C3f fra…	C3 CPAMD1	TISSUE SPECIFICITY: Plasma. The acylation stimulating protein (ASP) is expressed in adipocytes and released into the plasma during both the fasting and postprandial periods. {ECO:0000269|PubMed:15833747, ECO:0000269|PubMed:9555951}.	amyloid-beta clearance [GO:0097242]; B cell activation [GO:0042113]; complement activation [GO:0006956]; complement activation, alternative pathway [GO:0006957]; complement activation, classical pathway [GO:0006958]; complement receptor mediated signaling pathway [GO:0002430]; complement-dependent cytotoxicity [GO:0097278]; complement-mediated synapse pruning [GO:0150062]; fatty acid metabolic pr…	azurophil granule lumen [GO:0035578]; blood microparticle [GO:0072562]; cell surface [GO:0009986]; endoplasmic reticulum lumen [GO:0005788]; extracellular exosome [GO:0070062]; extracellular region [GO:0005576]; extracellular space [GO:0005615]; plasma membrane [GO:0005886]; protein-containing complex [GO:0032991]; secretory granule lumen [GO:0034774]	C5L2 anaphylatoxin chemotactic receptor binding [GO:0031715]; endopeptidase inhibitor activity [GO:0004866]; receptor ligand activity [GO:0048018]; signaling receptor binding [GO:0005102]	DISEASE: Complement component 3 deficiency (C3D) [MIM:613779]: A rare defect of the complement classical pathway. Patients develop recurrent, severe, pyogenic infections because of ineffective opsonization of pathogens. Some patients may also develop autoimmune disorders, such as arthralgia and vasculitic rashes, lupus-like syndrome and membranoproliferative glomerulonephritis. {ECO:0000269|PubMe…
Amniotic fluid (AF)	DS up	P07585	PGS2_HUMAN	Decorin (Bone proteoglycan II) (PG-S2) (PG40)	DCN SLRR1B	TISSUE SPECIFICITY: Detected in placenta (at protein level) (PubMed:32337544). Detected in cerebrospinal fluid, fibroblasts and urine (at protein level) (PubMed:25326458, PubMed:36213313, PubMed:37453717). {ECO:0000269|PubMed:25326458, ECO:0000269|PubMed:32337544, ECO:0000269|PubMed:36213313, ECO:0000269|PubMed:37453717}.	animal organ morphogenesis [GO:0009887]; negative regulation of angiogenesis [GO:0016525]; negative regulation of endothelial cell migration [GO:0010596]; negative regulation of vascular endothelial growth factor signaling pathway [GO:1900747]; positive regulation of autophagy [GO:0010508]; positive regulation of macroautophagy [GO:0016239]; positive regulation of mitochondrial depolarization [GO…	collagen-containing extracellular matrix [GO:0062023]; extracellular region [GO:0005576]; extracellular space [GO:0005615]; Golgi lumen [GO:0005796]; lysosomal lumen [GO:0043202]	extracellular matrix binding [GO:0050840]; extracellular matrix structural constituent conferring compression resistance [GO:0030021]; glycosaminoglycan binding [GO:0005539]; RNA binding [GO:0003723]	DISEASE: Corneal dystrophy, congenital stromal (CSCD) [MIM:610048]: A corneal dystrophy characterized by congenital corneal opacification consisting of a large number of flakes and spots throughout all layers of the stroma. It results in progressive, painless visual loss. Corneal erosions and photophobia are absent. {ECO:0000269|PubMed:15671264}. Note=The disease is caused by variants affecting t…
Amniotic fluid (AF)	DS up	P68871	HBB_HUMAN	Hemoglobin subunit beta (Beta-globin) (Hemoglobin beta chain) [Cleaved into: LVV-hemorphin-7; Spinorphin]	HBB	TISSUE SPECIFICITY: Red blood cells. {ECO:0000269|PubMed:6539334}.	blood vessel diameter maintenance [GO:0097746]; carbon dioxide transport [GO:0015670]; cellular oxidant detoxification [GO:0098869]; hydrogen peroxide catabolic process [GO:0042744]; nitric oxide transport [GO:0030185]; oxygen transport [GO:0015671]; platelet aggregation [GO:0070527]; positive regulation of nitric oxide biosynthetic process [GO:0045429]; regulation of blood pressure [GO:0008217];…	blood microparticle [GO:0072562]; cytosol [GO:0005829]; endocytic vesicle lumen [GO:0071682]; extracellular exosome [GO:0070062]; extracellular region [GO:0005576]; extracellular space [GO:0005615]; ficolin-1-rich granule lumen [GO:1904813]; haptoglobin-hemoglobin complex [GO:0031838]; hemoglobin complex [GO:0005833]; tertiary granule lumen [GO:1904724]	heme binding [GO:0020037]; hemoglobin alpha binding [GO:0031721]; hemoglobin binding [GO:0030492]; metal ion binding [GO:0046872]; organic acid binding [GO:0043177]; oxygen binding [GO:0019825]; oxygen carrier activity [GO:0005344]	DISEASE: Heinz body anemias (HEIBAN) [MIM:140700]: Form of non-spherocytic hemolytic anemia of Dacie type 1. After splenectomy, which has little benefit, basophilic inclusions called Heinz bodies are demonstrable in the erythrocytes. Before splenectomy, diffuse or punctate basophilia may be evident. Most of these cases are probably instances of hemoglobinopathy. The hemoglobin demonstrates heat l…
Amniotic fluid (AF)	DS up	Q08380	LG3BP_HUMAN	Galectin-3-binding protein (Basement membrane autoantigen p105) (Lectin galactoside-binding soluble 3-binding protein) (Mac-2-binding protein) (MAC2BP) (Mac-2 BP) (Tumor-associated antigen 90K)	LGALS3BP M2BP	TISSUE SPECIFICITY: Ubiquitous. Detected in body fluids such as semen, milk, serum, tears, saliva and urine. Expressed by keratinocytes and fibroblasts. {ECO:0000269|PubMed:8034587, ECO:0000269|PubMed:8390986, ECO:0000269|PubMed:8757764}.	cell adhesion [GO:0007155]; cellular defense response [GO:0006968]; signal transduction [GO:0007165]	blood microparticle [GO:0072562]; collagen-containing extracellular matrix [GO:0062023]; extracellular exosome [GO:0070062]; extracellular region [GO:0005576]; extracellular space [GO:0005615]; membrane [GO:0016020]; platelet dense granule lumen [GO:0031089]	scavenger receptor activity [GO:0005044]
Amniotic fluid (AF)	DS up	P24821	TENA_HUMAN	Tenascin (TN) (Cytotactin) (GMEM) (GP 150-225) (Glioma-associated-extracellular matrix antigen) (Hexabrachion) (JI) (Myotendinous antigen) (Neuronectin) (Tenascin-C) (TN-C)	TNC HXB	TISSUE SPECIFICITY: Detected in fibroblasts (at protein level). {ECO:0000269|PubMed:36213313}.	bud outgrowth involved in lung branching [GO:0060447]; cell adhesion [GO:0007155]; cellular response to prostaglandin D stimulus [GO:0071799]; cellular response to retinoic acid [GO:0071300]; cellular response to vitamin D [GO:0071305]; mesenchymal-epithelial cell signaling involved in prostate gland development [GO:0060739]; morphogenesis of an epithelium [GO:0002009]; negative regulation of cel…	basement membrane [GO:0005604]; collagen-containing extracellular matrix [GO:0062023]; endoplasmic reticulum lumen [GO:0005788]; extracellular region [GO:0005576]; extracellular space [GO:0005615]; focal adhesion [GO:0005925]; interstitial matrix [GO:0005614]; membrane [GO:0016020]; perisynaptic extracellular matrix [GO:0098966]; tenascin complex [GO:0090733]	extracellular matrix structural constituent [GO:0005201]; integrin binding [GO:0005178]; syndecan binding [GO:0045545]	DISEASE: Deafness, autosomal dominant, 56 (DFNA56) [MIM:615629]: A form of non-syndromic sensorineural hearing loss. Sensorineural deafness results from damage to the neural receptors of the inner ear, the nerve pathways to the brain, or the area of the brain that receives sound information. DFNA56 is characterized by progressive hearing impairment with postlingual onset. {ECO:0000269|PubMed:2393…
Amniotic fluid (AF)	DS up	P05067	A4_HUMAN	Amyloid-beta precursor protein (APP) (ABPP) (APPI) (Alzheimer disease amyloid A4 protein homolog) (Alzheimer disease amyloid protein) (Amyloid precursor protein) (Amyloid-beta (A4) precursor protein) (Amyloid-beta A4 protein) (Cerebral vascular amyloid peptide) (CVAP) (PreA4) (Protease nexin-II) (PN-II) [Cleaved into: N-APP; Soluble APP-alpha (S-APP-alpha); Soluble APP-beta (S-APP-beta); C99 (Bet…	APP A4 AD1	TISSUE SPECIFICITY: Expressed in the brain and in cerebrospinal fluid (at protein level) (PubMed:2649245). Expressed in all fetal tissues examined with highest levels in brain, kidney, heart and spleen. Weak expression in liver. In adult brain, highest expression found in the frontal lobe of the cortex and in the anterior perisylvian cortex-opercular gyri. Moderate expression in the cerebellar co…	adult locomotory behavior [GO:0008344]; amyloid fibril formation [GO:1990000]; astrocyte activation [GO:0048143]; astrocyte activation involved in immune response [GO:0002265]; axo-dendritic transport [GO:0008088]; axon midline choice point recognition [GO:0016199]; axonogenesis [GO:0007409]; cell adhesion [GO:0007155]; cellular response to amyloid-beta [GO:1904646]; central nervous system develo…	apical part of cell [GO:0045177]; axon [GO:0030424]; cell surface [GO:0009986]; cell-cell junction [GO:0005911]; ciliary rootlet [GO:0035253]; clathrin-coated pit [GO:0005905]; COPII-coated ER to Golgi transport vesicle [GO:0030134]; cytoplasm [GO:0005737]; cytosol [GO:0005829]; dendrite [GO:0030425]; dendritic shaft [GO:0043198]; dendritic spine [GO:0043197]; early endosome [GO:0005769]; endopla…	DNA binding [GO:0003677]; enzyme binding [GO:0019899]; heparin binding [GO:0008201]; identical protein binding [GO:0042802]; protein serine/threonine kinase binding [GO:0120283]; PTB domain binding [GO:0051425]; receptor ligand activity [GO:0048018]; RNA polymerase II cis-regulatory region sequence-specific DNA binding [GO:0000978]; serine-type endopeptidase inhibitor activity [GO:0004867]; signa…	DISEASE: Alzheimer disease 1 (AD1) [MIM:104300]: A form of Alzheimer disease, a neurodegenerative disorder characterized by progressive dementia, loss of cognitive abilities, and deposition of fibrillar amyloid proteins as intraneuronal neurofibrillary tangles, extracellular amyloid plaques and vascular amyloid deposits. The major constituents of these plaques are neurotoxic amyloid-beta protein …
Amniotic fluid (AF)	DS up	P34932	HSP74_HUMAN	Heat shock 70 kDa protein 4 (HSP70RY) (Heat shock 70-related protein APG-2) (Heat shock protein family H member 2)	HSPA4 APG2 HSPH2		chaperone-mediated protein complex assembly [GO:0051131]; protein folding [GO:0006457]; protein insertion into mitochondrial outer membrane [GO:0045040]; response to unfolded protein [GO:0006986]	cytosol [GO:0005829]; extracellular exosome [GO:0070062]; mitochondrion [GO:0005739]; nucleus [GO:0005634]	adenyl-nucleotide exchange factor activity [GO:0000774]; ATP binding [GO:0005524]; ATP-dependent protein folding chaperone [GO:0140662]
Amniotic fluid (AF)	DS up	P11021	BIP_HUMAN	Endoplasmic reticulum chaperone BiP (EC 3.6.4.10) (78 kDa glucose-regulated protein) (GRP-78) (Binding-immunoglobulin protein) (BiP) (Heat shock protein 70 family protein 5) (HSP70 family protein 5) (Heat shock protein family A member 5) (Immunoglobulin heavy chain-binding protein)	HSPA5 GRP78		cellular response to glucose starvation [GO:0042149]; cellular response to interleukin-4 [GO:0071353]; cerebellar Purkinje cell layer development [GO:0021680]; cerebellum structural organization [GO:0021589]; chaperone cofactor-dependent protein refolding [GO:0051085]; endoplasmic reticulum unfolded protein response [GO:0030968]; ER overload response [GO:0006983]; ERAD pathway [GO:0036503]; maint…	cell surface [GO:0009986]; cytoplasm [GO:0005737]; cytosol [GO:0005829]; endoplasmic reticulum [GO:0005783]; endoplasmic reticulum chaperone complex [GO:0034663]; endoplasmic reticulum lumen [GO:0005788]; endoplasmic reticulum membrane [GO:0005789]; endoplasmic reticulum-Golgi intermediate compartment [GO:0005793]; extracellular exosome [GO:0070062]; focal adhesion [GO:0005925]; intracellular mem…	ATP binding [GO:0005524]; ATP hydrolysis activity [GO:0016887]; ATP-dependent protein folding chaperone [GO:0140662]; cadherin binding [GO:0045296]; calcium ion binding [GO:0005509]; enzyme binding [GO:0019899]; heat shock protein binding [GO:0031072]; misfolded protein binding [GO:0051787]; protein domain specific binding [GO:0019904]; protein folding chaperone [GO:0044183]; protein-folding chap…	DISEASE: Note=Autoantigen in rheumatoid arthritis. {ECO:0000269|PubMed:11160188}.
Amniotic fluid (AF)	DS up	P09601	HMOX1_HUMAN	Heme oxygenase 1 (HO-1) (EC 1.14.14.18) [Cleaved into: Heme oxygenase 1 soluble form]	HMOX1 HO HO1	TISSUE SPECIFICITY: Expressed at higher levels in renal cancer tissue than in normal tissue (at protein level). {ECO:0000269|PubMed:20855888}.	angiogenesis [GO:0001525]; cellular response to arsenic-containing substance [GO:0071243]; cellular response to cadmium ion [GO:0071276]; cellular response to cisplatin [GO:0072719]; cellular response to heat [GO:0034605]; endothelial cell proliferation [GO:0001935]; epithelial cell apoptotic process [GO:1904019]; erythrocyte homeostasis [GO:0034101]; heme catabolic process [GO:0042167]; heme oxi…	cytosol [GO:0005829]; endoplasmic reticulum [GO:0005783]; endoplasmic reticulum membrane [GO:0005789]; extracellular space [GO:0005615]; membrane [GO:0016020]; mitochondrial outer membrane [GO:0005741]; nucleoplasm [GO:0005654]; nucleus [GO:0005634]; perinuclear region of cytoplasm [GO:0048471]	enzyme binding [GO:0019899]; heme binding [GO:0020037]; heme oxygenase (decyclizing) activity [GO:0004392]; identical protein binding [GO:0042802]; metal ion binding [GO:0046872]; protein homodimerization activity [GO:0042803]; structural molecule activity [GO:0005198]	DISEASE: Heme oxygenase 1 deficiency (HMOX1D) [MIM:614034]: A disease characterized by impaired stress hematopoiesis, resulting in marked erythrocyte fragmentation and intravascular hemolysis, coagulation abnormalities, endothelial damage, and iron deposition in renal and hepatic tissues. Clinical features include persistent hemolytic anemia, asplenia, nephritis, generalized erythematous rash, gr…
Amniotic fluid (AF)	DS up	P08253	MMP2_HUMAN	72 kDa type IV collagenase (EC 3.4.24.24) (72 kDa gelatinase) (Gelatinase A) (Matrix metalloproteinase-2) (MMP-2) (TBE-1) [Cleaved into: PEX]	MMP2 CLG4A	TISSUE SPECIFICITY: Produced by normal skin fibroblasts. PEX is expressed in a number of tumors including gliomas, breast and prostate. {ECO:0000269|PubMed:11751392}.	angiogenesis [GO:0001525]; blood vessel maturation [GO:0001955]; bone trabecula formation [GO:0060346]; cell migration [GO:0016477]; cellular response to amino acid stimulus [GO:0071230]; cellular response to estradiol stimulus [GO:0071392]; cellular response to fluid shear stress [GO:0071498]; cellular response to interleukin-1 [GO:0071347]; cellular response to reactive oxygen species [GO:00346…	collagen-containing extracellular matrix [GO:0062023]; extracellular region [GO:0005576]; extracellular space [GO:0005615]; mitochondrion [GO:0005739]; nucleus [GO:0005634]; plasma membrane [GO:0005886]; sarcomere [GO:0030017]	endopeptidase activity [GO:0004175]; fibronectin binding [GO:0001968]; metalloendopeptidase activity [GO:0004222]; metallopeptidase activity [GO:0008237]; serine-type endopeptidase activity [GO:0004252]; zinc ion binding [GO:0008270]	DISEASE: Multicentric osteolysis, nodulosis, and arthropathy (MONA) [MIM:259600]: An autosomal recessive syndrome characterized by severe multicentric osteolysis with predominant involvement of the hands and feet. Additional features include coarse face, corneal opacities, patches of thickened, hyperpigmented skin, hypertrichosis and gum hypertrophy. {ECO:0000269|PubMed:11431697, ECO:0000269|PubM…
Amniotic fluid (AF)	DS up	P10915	HPLN1_HUMAN	Hyaluronan and proteoglycan link protein 1 (Cartilage-linking protein 1) (Cartilage-link protein) (Proteoglycan link protein)	HAPLN1 CRTL1	TISSUE SPECIFICITY: Widely expressed. Weakly expressed in the brain. {ECO:0000269|PubMed:11027579, ECO:0000269|PubMed:12663660}.	cell adhesion [GO:0007155]; central nervous system development [GO:0007417]; glial cell differentiation [GO:0010001]; positive regulation of neuroblast proliferation [GO:0002052]; skeletal system development [GO:0001501]	collagen-containing extracellular matrix [GO:0062023]; extracellular matrix [GO:0031012]; extracellular region [GO:0005576]; extracellular space [GO:0005615]; perineuronal net [GO:0072534]; synapse [GO:0045202]	hyaluronic acid binding [GO:0005540]
Amniotic fluid (AF)	DS up	P0DN86	CGB3_HUMAN	Choriogonadotropin subunit beta 3 (Choriogonadotropin subunit beta) (CG-beta) (Chorionic gonadotropin chain beta)	CGB3 CGB; CGB5; CGB8	TISSUE SPECIFICITY: High expression in the placenta throughout pregnancy. {ECO:0000269|PubMed:16123088}.	apoptotic process [GO:0006915]; cell-cell signaling [GO:0007267]; female gamete generation [GO:0007292]; G protein-coupled receptor signaling pathway [GO:0007186]; hormone-mediated signaling pathway [GO:0009755]; signal transduction [GO:0007165]	cytoplasm [GO:0005737]; extracellular region [GO:0005576]; extracellular space [GO:0005615]; pituitary gonadotropin complex [GO:0061696]	hormone activity [GO:0005179]
Amniotic fluid (AF)	DS up	P48681	NEST_HUMAN	Nestin	NES Nbla00170	TISSUE SPECIFICITY: CNS stem cells.	brain development [GO:0007420]; cell projection morphogenesis [GO:0048858]; central nervous system development [GO:0007417]; embryonic camera-type eye development [GO:0031076]; G2/M transition of mitotic cell cycle [GO:0000086]; negative regulation of catalytic activity [GO:0043086]; negative regulation of neuron apoptotic process [GO:0043524]; negative regulation of protein binding [GO:0032091];…	cytoplasm [GO:0005737]; intermediate filament [GO:0005882]; intermediate filament cytoskeleton [GO:0045111]	CCR5 chemokine receptor binding [GO:0031730]; intermediate filament binding [GO:0019215]
Amniotic fluid (AF)	DS up	P06748	NPM_HUMAN	Nucleophosmin (NPM) (Nucleolar phosphoprotein B23) (Nucleolar protein NO38) (Numatrin)	NPM1 NPM		cellular response to UV [GO:0034644]; cellular senescence [GO:0090398]; centrosome cycle [GO:0007098]; chromatin remodeling [GO:0006338]; DNA repair [GO:0006281]; intracellular protein transport [GO:0006886]; negative regulation of apoptotic process [GO:0043066]; negative regulation of cell population proliferation [GO:0008285]; negative regulation of centrosome duplication [GO:0010826]; negative…	centrosome [GO:0005813]; cytoplasm [GO:0005737]; cytosol [GO:0005829]; focal adhesion [GO:0005925]; granular component [GO:0001652]; membrane [GO:0016020]; nucleolus [GO:0005730]; nucleoplasm [GO:0005654]; nucleus [GO:0005634]; protein-containing complex [GO:0032991]; protein-DNA complex [GO:0032993]; ribonucleoprotein complex [GO:1990904]; spindle pole centrosome [GO:0031616]	chromatin binding [GO:0003682]; core promoter sequence-specific DNA binding [GO:0001046]; DNA-binding transcription factor binding [GO:0140297]; histone binding [GO:0042393]; NF-kappaB binding [GO:0051059]; protein homodimerization activity [GO:0042803]; protein kinase binding [GO:0019901]; protein kinase inhibitor activity [GO:0004860]; ribosomal large subunit binding [GO:0043023]; ribosomal sma…	DISEASE: Note=A chromosomal aberration involving NPM1 is found in a form of non-Hodgkin lymphoma. Translocation t(2;5)(p23;q35) with ALK. The resulting chimeric NPM1-ALK protein homodimerize and the kinase becomes constitutively activated. {ECO:0000269|PubMed:8122112, ECO:0000269|PubMed:8633037}.; DISEASE: Note=A chromosomal aberration involving NPM1 is found in a form of acute promyelocytic leuk…
Amniotic fluid (AF)	DS up	P07339	CATD_HUMAN	Cathepsin D (EC 3.4.23.5) [Cleaved into: Cathepsin D light chain; Cathepsin D heavy chain]	CTSD CPSD	TISSUE SPECIFICITY: Expressed in the aorta extracellular space (at protein level) (PubMed:20551380). Expressed in liver (at protein level) (PubMed:1426530). {ECO:0000269|PubMed:1426530, ECO:0000269|PubMed:20551380}.	antigen processing and presentation of exogenous peptide antigen via MHC class II [GO:0019886]; autophagosome assembly [GO:0000045]; insulin catabolic process [GO:1901143]; insulin receptor recycling [GO:0038020]; lipoprotein catabolic process [GO:0042159]; positive regulation of apoptotic process [GO:0043065]; positive regulation of cysteine-type endopeptidase activity involved in apoptotic proc…	collagen-containing extracellular matrix [GO:0062023]; endosome lumen [GO:0031904]; endosome membrane [GO:0010008]; extracellular exosome [GO:0070062]; extracellular region [GO:0005576]; extracellular space [GO:0005615]; ficolin-1-rich granule lumen [GO:1904813]; lysosomal lumen [GO:0043202]; lysosomal membrane [GO:0005765]; lysosome [GO:0005764]; melanosome [GO:0042470]; membrane raft [GO:004512…	aspartic-type endopeptidase activity [GO:0004190]; aspartic-type peptidase activity [GO:0070001]; cysteine-type endopeptidase activity [GO:0004197]; peptidase activity [GO:0008233]	DISEASE: Ceroid lipofuscinosis, neuronal, 10 (CLN10) [MIM:610127]: A form of neuronal ceroid lipofuscinosis with onset at birth or early childhood. Neuronal ceroid lipofuscinoses are progressive neurodegenerative, lysosomal storage diseases characterized by intracellular accumulation of autofluorescent liposomal material, and clinically by seizures, dementia, visual loss, and/or cerebral atrophy.…
Amniotic fluid (AF)	DS up	Q9UHI8	ATS1_HUMAN	A disintegrin and metalloproteinase with thrombospondin motifs 1 (ADAM-TS 1) (ADAM-TS1) (ADAMTS-1) (EC 3.4.24.-) (METH-1)	ADAMTS1 KIAA1346 METH1		extracellular matrix organization [GO:0030198]; heart trabecula formation [GO:0060347]; integrin-mediated signaling pathway [GO:0007229]; kidney development [GO:0001822]; negative regulation of angiogenesis [GO:0016525]; negative regulation of cell population proliferation [GO:0008285]; ovulation from ovarian follicle [GO:0001542]; positive regulation of G1/S transition of mitotic cell cycle [GO:…	basement membrane [GO:0005604]; cytoplasmic vesicle [GO:0031410]; extracellular matrix [GO:0031012]; extracellular region [GO:0005576]	heparin binding [GO:0008201]; metalloendopeptidase activity [GO:0004222]; metallopeptidase activity [GO:0008237]; zinc ion binding [GO:0008270]
Amniotic fluid (AF)	DS up	Q9UNA0	ATS5_HUMAN	A disintegrin and metalloproteinase with thrombospondin motifs 5 (ADAM-TS 5) (ADAM-TS5) (ADAMTS-5) (EC 3.4.24.-) (A disintegrin and metalloproteinase with thrombospondin motifs 11) (ADAM-TS 11) (ADAMTS-11) (ADMP-2) (Aggrecanase-2)	ADAMTS5 ADAMTS11 ADMP2	TISSUE SPECIFICITY: Expressed at low level in placenta primarily but also detected in heart and brain, cervix, uterus, bladder, esophagus, rib cartilage, chondroblastoma, fibrous tissue and a joint capsule from an arthritic patient.	aortic valve morphogenesis [GO:0003180]; defense response to bacterium [GO:0042742]; endocardial cushion morphogenesis [GO:0003203]; extracellular matrix disassembly [GO:0022617]; extracellular matrix organization [GO:0030198]; myoblast fusion [GO:0007520]; negative regulation of cold-induced thermogenesis [GO:0120163]; proteolysis [GO:0006508]; pulmonary valve morphogenesis [GO:0003184]	collagen-containing extracellular matrix [GO:0062023]; endoplasmic reticulum lumen [GO:0005788]; extracellular matrix [GO:0031012]; extracellular region [GO:0005576]; extracellular space [GO:0005615]	endopeptidase activity [GO:0004175]; extracellular matrix binding [GO:0050840]; heparin binding [GO:0008201]; identical protein binding [GO:0042802]; integrin binding [GO:0005178]; metalloendopeptidase activity [GO:0004222]; metallopeptidase activity [GO:0008237]; peptidase activity [GO:0008233]; zinc ion binding [GO:0008270]
Amniotic fluid (AF)	DS up	P12109	CO6A1_HUMAN	Collagen alpha-1(VI) chain	COL6A1		2-oxoglutarate metabolic process [GO:0006103]; adipose tissue development [GO:0060612]; apoptotic nuclear changes [GO:0030262]; autophagy [GO:0006914]; basement membrane organization [GO:0071711]; bone development [GO:0060348]; bone mineralization [GO:0030282]; canonical Wnt signaling pathway [GO:0060070]; cartilage development [GO:0051216]; caveola assembly [GO:0070836]; cell adhesion [GO:000715…	basement membrane [GO:0005604]; collagen type VI trimer [GO:0005589]; collagen-containing extracellular matrix [GO:0062023]; endoplasmic reticulum lumen [GO:0005788]; extracellular exosome [GO:0070062]; extracellular region [GO:0005576]; intracellular vesicle [GO:0097708]; lysosomal membrane [GO:0005765]; membrane [GO:0016020]; mitochondrion [GO:0005739]; myofibril [GO:0030016]; protein-containin…	collagen binding [GO:0005518]; extracellular matrix structural constituent conferring tensile strength [GO:0030020]; platelet-derived growth factor binding [GO:0048407]	DISEASE: Bethlem myopathy 1A (BTHLM1A) [MIM:158810]: A form of Bethlem myopathy, a slowly progressive muscular dystrophy characterized by joint contractures, most frequently affecting the elbows and ankles, and muscle weakness and wasting involving the proximal and extensor muscles more than the distal and flexor ones. The clinical onset more often occurs in childhood or adulthood, but it can be …
Amniotic fluid (AF)	DS up	P12110	CO6A2_HUMAN	Collagen alpha-2(VI) chain	COL6A2		cell adhesion [GO:0007155]; neuron apoptotic process [GO:0051402]; phosphatidylinositol 3-kinase/protein kinase B signal transduction [GO:0043491]; response to glucose [GO:0009749]; response to UV [GO:0009411]	collagen trimer [GO:0005581]; collagen-containing extracellular matrix [GO:0062023]; endoplasmic reticulum lumen [GO:0005788]; extracellular exosome [GO:0070062]; extracellular region [GO:0005576]; extracellular space [GO:0005615]; extracellular vesicle [GO:1903561]; protein-containing complex [GO:0032991]; sarcolemma [GO:0042383]	collagen binding [GO:0005518]; extracellular matrix structural constituent conferring tensile strength [GO:0030020]	DISEASE: Bethlem myopathy 1B (BTHLM1B) [MIM:620725]: A form of Bethlem myopathy, a slowly progressive muscular dystrophy characterized by joint contractures, most frequently affecting the elbows and ankles, and muscle weakness and wasting involving the proximal and extensor muscles more than the distal and flexor ones. The clinical onset more often occurs in childhood or adulthood, but it can be …
Amniotic fluid (AF)	DS up	P53801	PTTG_HUMAN	Pituitary tumor-transforming gene 1 protein-interacting protein (Pituitary tumor-transforming gene protein-binding factor) (PBF) (PTTG-binding factor)	PTTG1IP C21orf1 C21orf3	TISSUE SPECIFICITY: Ubiquitous.	negative regulation of DNA damage response, signal transduction by p53 class mediator [GO:0043518]; negative regulation of intrinsic apoptotic signaling pathway by p53 class mediator [GO:1902254]; positive regulation of protein ubiquitination [GO:0031398]; protein import into nucleus [GO:0006606]	cytoplasm [GO:0005737]; extracellular exosome [GO:0070062]; membrane [GO:0016020]; nucleoplasm [GO:0005654]; nucleus [GO:0005634]	p53 binding [GO:0002039]
Amniotic fluid (AF)	DS up	Q07654	TFF3_HUMAN	Trefoil factor 3 (Intestinal trefoil factor) (hITF) (Polypeptide P1.B) (hP1.B)	TFF3 ITF TFI	TISSUE SPECIFICITY: Expressed in goblet cells of the intestines and colon (at protein level). Expressed by goblet cells of small and large intestinal epithelia and also by the uterus. Also expressed in the hypothalamus where it is detected in paraventricular, periventricular and supraoptic nuclei (at protein level). {ECO:0000269|PubMed:8346203, ECO:0000269|PubMed:8454642}.	maintenance of gastrointestinal epithelium [GO:0030277]; regulation of glucose metabolic process [GO:0010906]	extracellular region [GO:0005576]; extracellular space [GO:0005615]; secretory granule [GO:0030141]	identical protein binding [GO:0042802]
Amniotic fluid (AF)	DS up	Q7Z7G0	TARSH_HUMAN	Target of Nesh-SH3 (Tarsh) (ABI gene family member 3-binding protein) (Nesh-binding protein) (NeshBP)	ABI3BP NESHBP TARSH	TISSUE SPECIFICITY: Expressed in brain, heart, lung, liver, pancreas kidney and placenta. {ECO:0000269|PubMed:11501947}.	extracellular matrix organization [GO:0030198]; positive regulation of cell-substrate adhesion [GO:0010811]	collagen-containing extracellular matrix [GO:0062023]; extracellular region [GO:0005576]; extracellular space [GO:0005615]		DISEASE: Note=Defects in ABI3BP has been found in a patient with isolated coloboma, a defect of the eye characterized by the absence of ocular structures due to abnormal morphogenesis of the optic cup and stalk, and the fusion of the fetal fissure (optic fissure). Isolated colobomas may be associated with an abnormally small eye (microphthalmia) or small cornea. {ECO:0000269|PubMed:28493397}.
Amniotic fluid (AF)	DS up	P00915	CAH1_HUMAN	Carbonic anhydrase 1 (EC 4.2.1.1) (Carbonate dehydratase I) (Carbonic anhydrase B) (CAB) (Carbonic anhydrase I) (CA-I) (Cyanamide hydratase CA1) (EC 4.2.1.69)	CA1		one-carbon metabolic process [GO:0006730]	cytosol [GO:0005829]; extracellular exosome [GO:0070062]	arylesterase activity [GO:0004064]; carbonate dehydratase activity [GO:0004089]; cyanamide hydratase activity [GO:0018820]; hydro-lyase activity [GO:0016836]; zinc ion binding [GO:0008270]
Amniotic fluid (AF)	DS up	P07358	CO8B_HUMAN	P02787 (Complement component 8 subunit beta)	C8B		complement activation [GO:0006956]; complement activation, alternative pathway [GO:0006957]; complement activation, classical pathway [GO:0006958]; immune response [GO:0006955]; killing of cells of another organism [GO:0031640]; positive regulation of immune response [GO:0050778]	extracellular exosome [GO:0070062]; extracellular region [GO:0005576]; extracellular space [GO:0005615]; extracellular vesicle [GO:1903561]; membrane [GO:0016020]; membrane attack complex [GO:0005579]; plasma membrane [GO:0005886]	protein-containing complex binding [GO:0044877]	DISEASE: Complement component 8 deficiency, 2 (C8D2) [MIM:613789]: A rare defect of the complement classical pathway associated with susceptibility to severe recurrent infections, predominantly by Neisseria gonorrhoeae or Neisseria meningitidis. Note=Disease susceptibility is associated with variants affecting the gene represented in this entry.
Amniotic fluid (AF)	DS up	P19801	AOC1_HUMAN	Diamine oxidase [copper-containing] (Diamine oxidase) (EC 1.4.3.22) (Amiloride-binding protein) (Amiloride-binding protein 1) (Amine oxidase copper domain-containing protein 1) (Histaminase) (Kidney amine oxidase) (KAO) (KDAO)	AOC1 ABP ABP1 DAO	TISSUE SPECIFICITY: Widely expressed with higher expression in placenta and kidney. {ECO:0000269|PubMed:12072962}.	amine metabolic process [GO:0009308]; putrescine metabolic process [GO:0009445]; response to antibiotic [GO:0046677]	bicellular tight junction [GO:0005923]; extracellular exosome [GO:0070062]; extracellular region [GO:0005576]; extracellular space [GO:0005615]; peroxisome [GO:0005777]; plasma membrane [GO:0005886]; specific granule lumen [GO:0035580]	calcium ion binding [GO:0005509]; copper ion binding [GO:0005507]; diamine oxidase activity [GO:0052597]; heparin binding [GO:0008201]; histamine oxidase activity [GO:0052598]; methylputrescine oxidase activity [GO:0052599]; primary amine oxidase activity [GO:0008131]; propane-1,3-diamine oxidase activity [GO:0052600]; protein homodimerization activity [GO:0042803]; putrescine oxidase activity [G…
Amniotic fluid (AF)	DS up	Q15904	VAS1_HUMAN	V-type proton ATPase subunit S1 (V-ATPase subunit S1) (Protein XAP-3) (V-ATPase Ac45 subunit) (V-ATPase S1 accessory protein) (Vacuolar proton pump subunit S1)	ATP6AP1 ATP6IP1 ATP6S1 VATPS1 XAP3	TISSUE SPECIFICITY: widely expressed, with highest levels in brain and lowest in liver and duodenum. {ECO:0000269|PubMed:27231034}.	cellular response to increased oxygen levels [GO:0036295]; endosomal lumen acidification [GO:0048388]; endosome to plasma membrane protein transport [GO:0099638]; Golgi lumen acidification [GO:0061795]; intracellular iron ion homeostasis [GO:0006879]; intracellular pH reduction [GO:0051452]; lysosomal lumen acidification [GO:0007042]; osteoclast development [GO:0036035]; proton transmembrane tran…	clathrin-coated vesicle membrane [GO:0030665]; endoplasmic reticulum membrane [GO:0005789]; endoplasmic reticulum-Golgi intermediate compartment membrane [GO:0033116]; endosome membrane [GO:0010008]; extracellular exosome [GO:0070062]; Golgi membrane [GO:0000139]; lysosomal membrane [GO:0005765]; membrane [GO:0016020]; plasma membrane [GO:0005886]; proton-transporting two-sector ATPase complex [G…	ATPase activator activity [GO:0001671]; small GTPase binding [GO:0031267]; transporter activator activity [GO:0141109]	DISEASE: Immunodeficiency 47 (IMD47) [MIM:300972]: A complex immunodeficiency syndrome characterized by hypogammaglobulinemia, recurrent bacterial infections, defective glycosylation of serum proteins, and liver disease with neonatal jaundice and hepatosplenomegaly. Some patients may also have neurologic features, including seizures, mild intellectual disability, and behavioral abnormalities. Inh…
Amniotic fluid (AF)	DS up	P02774	VTDB_HUMAN	Vitamin D-binding protein (DBP) (VDB) (Gc protein-derived macrophage activating factor) (Gc-MAF) (GcMAF) (Gc-globulin) (Group-specific component) (Gc) (Vitamin D-binding protein-macrophage activating factor) (DBP-maf)	GC	TISSUE SPECIFICITY: Expressed in the liver. Found in plasma, ascites, cerebrospinal fluid and urine. {ECO:0000269|PubMed:20079467, ECO:0000269|PubMed:2416779, ECO:0000305|PubMed:16302727}.	vitamin D metabolic process [GO:0042359]; vitamin transport [GO:0051180]	blood microparticle [GO:0072562]; cytoplasm [GO:0005737]; cytosol [GO:0005829]; extracellular exosome [GO:0070062]; extracellular region [GO:0005576]; extracellular space [GO:0005615]; lysosomal lumen [GO:0043202]	actin binding [GO:0003779]; calcidiol binding [GO:1902118]; vitamin D binding [GO:0005499]; vitamin transmembrane transporter activity [GO:0090482]
Amniotic fluid (AF)	DS up	P05997	CO5A2_HUMAN	Collagen alpha-2(V) chain	COL5A2		cellular response to amino acid stimulus [GO:0071230]; collagen fibril organization [GO:0030199]; extracellular matrix organization [GO:0030198]; eye morphogenesis [GO:0048592]; negative regulation of endodermal cell differentiation [GO:1903225]; ossification [GO:0001503]; skeletal system development [GO:0001501]; skin development [GO:0043588]	collagen type V trimer [GO:0005588]; collagen type XI trimer [GO:0005592]; collagen-containing extracellular matrix [GO:0062023]; endoplasmic reticulum lumen [GO:0005788]; extracellular matrix [GO:0031012]; extracellular region [GO:0005576]; extracellular space [GO:0005615]	extracellular matrix structural constituent conferring tensile strength [GO:0030020]; metal ion binding [GO:0046872]; SMAD binding [GO:0046332]	DISEASE: Ehlers-Danlos syndrome, classic type, 2 (EDSCL2) [MIM:130010]: A form of Ehlers-Danlos syndrome, a group of connective tissue disorders characterized by skin hyperextensibility, articular hypermobility, and tissue fragility. The main features of classic Ehlers-Danlos syndrome are joint hypermobility and dislocation, and fragile, bruisable skin. EDSCL2 inheritance is autosomal dominant. {…
Amniotic fluid (AF)	DS up	P21333	FLNA_HUMAN	Filamin-A (FLN-A) (Actin-binding protein 280) (ABP-280) (Alpha-filamin) (Endothelial actin-binding protein) (Filamin-1) (Non-muscle filamin)	FLNA FLN FLN1	TISSUE SPECIFICITY: Ubiquitous.	actin crosslink formation [GO:0051764]; actin cytoskeleton organization [GO:0030036]; adenylate cyclase-inhibiting dopamine receptor signaling pathway [GO:0007195]; angiogenesis [GO:0001525]; blood coagulation, intrinsic pathway [GO:0007597]; blood vessel remodeling [GO:0001974]; cell-cell junction organization [GO:0045216]; cerebral cortex development [GO:0021987]; cilium assembly [GO:0060271]; …	actin cytoskeleton [GO:0015629]; actin filament [GO:0005884]; actin filament bundle [GO:0032432]; apical dendrite [GO:0097440]; axonal growth cone [GO:0044295]; brush border [GO:0005903]; cell-cell junction [GO:0005911]; cortical cytoskeleton [GO:0030863]; cytoplasm [GO:0005737]; cytosol [GO:0005829]; dendritic shaft [GO:0043198]; extracellular exosome [GO:0070062]; extracellular region [GO:00055…	actin filament binding [GO:0051015]; cadherin binding [GO:0045296]; DNA-binding transcription factor binding [GO:0140297]; Fc-gamma receptor I complex binding [GO:0034988]; G protein-coupled receptor binding [GO:0001664]; GTPase binding [GO:0051020]; kinase binding [GO:0019900]; potassium channel regulator activity [GO:0015459]; protein homodimerization activity [GO:0042803]; protein kinase C bin…	DISEASE: Periventricular nodular heterotopia 1 (PVNH1) [MIM:300049]: A developmental disorder characterized by the presence of periventricular nodules of cerebral gray matter, resulting from a failure of neurons to migrate normally from the lateral ventricular proliferative zone, where they are formed, to the cerebral cortex. PVNH1 is an X-linked dominant form. Heterozygous females have normal in…
Amniotic fluid (AF)	DS up	P29279	CCN2_HUMAN	CCN family member 2 (Cellular communication network factor 2) (Connective tissue growth factor) (Hypertrophic chondrocyte-specific protein 24) (Insulin-like growth factor-binding protein 8) (IBP-8) (IGF-binding protein 8) (IGFBP-8)	CCN2 CTGF HCS24 IGFBP8	TISSUE SPECIFICITY: Expressed in bone marrow and thymic cells. Also expressed one of two Wilms tumors tested. {ECO:0000269|PubMed:1756408}.	angiogenesis [GO:0001525]; cartilage condensation [GO:0001502]; cell adhesion [GO:0007155]; cell migration [GO:0016477]; cell-matrix adhesion [GO:0007160]; chondrocyte differentiation [GO:0002062]; chondrocyte proliferation [GO:0035988]; DNA biosynthetic process [GO:0071897]; epidermis development [GO:0008544]; fibroblast growth factor receptor signaling pathway [GO:0008543]; integrin-mediated si…	extracellular matrix [GO:0031012]; extracellular region [GO:0005576]; extracellular space [GO:0005615]; Golgi apparatus [GO:0005794]; intracellular membrane-bounded organelle [GO:0043231]; plasma membrane [GO:0005886]	heparin binding [GO:0008201]; insulin-like growth factor binding [GO:0005520]; integrin binding [GO:0005178]
Amniotic fluid (AF)	DS up	P35556	FBN2_HUMAN	Fibrillin-2 [Cleaved into: Placensin]	FBN2	TISSUE SPECIFICITY: Almost exclusively expressed in placenta (PubMed:32329225). Expressed at much lower level in other tissues (PubMed:32329225). Expressed in fetal eye (18 weeks)in the retinal pigment epithelium (RPE), the choroid, Bruch's membrane and in the sclera (PubMed:24899048). Not expressed in the neural retina (PubMed:24899048). {ECO:0000269|PubMed:24899048, ECO:0000269|PubMed:32329225}…	anatomical structure morphogenesis [GO:0009653]; bone trabecula formation [GO:0060346]; camera-type eye development [GO:0043010]; embryonic eye morphogenesis [GO:0048048]; embryonic limb morphogenesis [GO:0030326]; positive regulation of bone mineralization [GO:0030501]; positive regulation of osteoblast differentiation [GO:0045669]; sequestering of TGFbeta in extracellular matrix [GO:0035583]	collagen-containing extracellular matrix [GO:0062023]; extracellular matrix [GO:0031012]; extracellular region [GO:0005576]; microfibril [GO:0001527]	calcium ion binding [GO:0005509]; extracellular matrix constituent conferring elasticity [GO:0030023]; extracellular matrix structural constituent [GO:0005201]; hormone activity [GO:0005179]	DISEASE: Contractural arachnodactyly, congenital (CCA) [MIM:121050]: An autosomal dominant connective tissue disorder characterized by contractures, arachnodactyly, scoliosis, and crumpled ears. {ECO:0000269|PubMed:10797416, ECO:0000269|PubMed:11754102, ECO:0000269|PubMed:19006240, ECO:0000269|PubMed:20799338, ECO:0000269|PubMed:25834781, ECO:0000269|PubMed:27196565, ECO:0000269|PubMed:7493032, E…
Amniotic fluid (AF)	DS up	P49747	COMP_HUMAN	Cartilage oligomeric matrix protein (COMP) (Thrombospondin-5) (TSP5)	COMP	TISSUE SPECIFICITY: Abundantly expressed in the chondrocyte extracellular matrix, and is also found in bone, tendon, ligament and synovium and blood vessels. Increased amounts are produced during late stages of osteoarthritis in the area adjacent to the main defect. {ECO:0000269|PubMed:16542502, ECO:0000269|PubMed:32686688}.	animal organ morphogenesis [GO:0009887]; apoptotic process [GO:0006915]; artery morphogenesis [GO:0048844]; BMP signaling pathway [GO:0030509]; bone mineralization [GO:0030282]; cartilage homeostasis [GO:1990079]; cellular senescence [GO:0090398]; chondrocyte development [GO:0002063]; chondrocyte proliferation [GO:0035988]; collagen fibril organization [GO:0030199]; growth plate cartilage develop…	collagen-containing extracellular matrix [GO:0062023]; extracellular exosome [GO:0070062]; extracellular matrix [GO:0031012]; extracellular region [GO:0005576]; extracellular space [GO:0005615]; protein-containing complex [GO:0032991]	BMP binding [GO:0036122]; calcium ion binding [GO:0005509]; collagen binding [GO:0005518]; extracellular matrix structural constituent [GO:0005201]; heparan sulfate proteoglycan binding [GO:0043395]; heparin binding [GO:0008201]; integrin binding [GO:0005178]; protease binding [GO:0002020]; proteoglycan binding [GO:0043394]	DISEASE: Multiple epiphyseal dysplasia 1 (EDM1) [MIM:132400]: A generalized skeletal dysplasia associated with significant morbidity. Joint pain, joint deformity, waddling gait, and short stature are the main clinical signs and symptoms. Radiological examination of the skeleton shows delayed, irregular mineralization of the epiphyseal ossification centers and of the centers of the carpal and tars…
Amniotic fluid (AF)	DS up	Q15828	CYTM_HUMAN	Cystatin-M (Cystatin-6) (Cystatin-E)	CST6	TISSUE SPECIFICITY: Restricted to the stratum granulosum of normal skin, the stratum granulosum/spinosum of psoriatic skin, and the secretory coils of eccrine sweat glands. Low expression levels are found in the nasal cavity. {ECO:0000269|PubMed:11348457}.	anatomical structure morphogenesis [GO:0009653]; epidermis development [GO:0008544]	cornified envelope [GO:0001533]; extracellular exosome [GO:0070062]	cysteine-type endopeptidase inhibitor activity [GO:0004869]	DISEASE: Ectodermal dysplasia 15, hypohidrotic/hair type (ECTD15) [MIM:618535]: A form of ectodermal dysplasia, a disorder due to abnormal development of two or more ectodermal structures. ECTD15 is an autosomal recessive form characterized by hypotrichosis and absence of sweating except with extreme exercise. Skin is dry from birth and eczematous lesions may develop in adulthood. Other features …
Amniotic fluid (AF)	DS up	Q6UVK1	CSPG4_HUMAN	Chondroitin sulfate proteoglycan 4 (Chondroitin sulfate proteoglycan NG2) (Melanoma chondroitin sulfate proteoglycan) (Melanoma-associated chondroitin sulfate proteoglycan)	CSPG4 MCSP	TISSUE SPECIFICITY: Detected in fibroblasts (at protein level) (PubMed:36213313). Detected in placenta (at protein level) (PubMed:32337544). Detected in malignant melanoma cells. {ECO:0000269|PubMed:32337544, ECO:0000269|PubMed:36213313, ECO:0000269|PubMed:8790396}.	angiogenesis [GO:0001525]; glial cell migration [GO:0008347]; intracellular signal transduction [GO:0035556]; platelet-derived growth factor receptor signaling pathway [GO:0048008]; positive regulation of MAPK cascade [GO:0043410]; positive regulation of peptidyl-tyrosine phosphorylation [GO:0050731]; ruffle assembly [GO:0097178]; substrate-dependent cell migration [GO:0006929]; tissue remodeling…	apical plasma membrane [GO:0016324]; cell surface [GO:0009986]; collagen-containing extracellular matrix [GO:0062023]; extracellular exosome [GO:0070062]; extracellular region [GO:0005576]; focal adhesion [GO:0005925]; Golgi lumen [GO:0005796]; lamellipodium membrane [GO:0031258]; lysosomal lumen [GO:0043202]; nucleoplasm [GO:0005654]; plasma membrane [GO:0005886]; ruffle [GO:0001726]	coreceptor activity [GO:0015026]; protein kinase binding [GO:0019901]
Amniotic fluid (AF)	DS up	Q9UBG3	CRNN_HUMAN	Cornulin (53 kDa putative calcium-binding protein) (53 kDa squamous epithelial-induced stress protein) (58 kDa heat shock protein) (Squamous epithelial heat shock protein 53) (Tumor-related protein)	CRNN C1orf10 DRC1 PDRC1 SEP53	TISSUE SPECIFICITY: Expressed in the basal skin layer (at protein level) (PubMed:30009832). Squamous epithelia cell-specific. Expressed in the esophagus (periphery of the cells of the granular and the upper spinous layers), foreskin (granular and lower cornified cells), scalp skin (granular layer), inner root sheath of the hair follicle and in primary keratinocytes (at protein level). Expressed i…	cell-cell adhesion [GO:0098609]; cellular response to cytokine stimulus [GO:0071345]; positive regulation of cell cycle G1/S phase transition [GO:1902808]; positive regulation of keratinocyte proliferation [GO:0010838]; positive regulation of NF-kappaB transcription factor activity [GO:0051092]; regulation of gene expression [GO:0010468]; regulation of phosphatidylinositol 3-kinase/protein kinase…	cytoplasm [GO:0005737]; extracellular exosome [GO:0070062]; membrane [GO:0016020]	calcium ion binding [GO:0005509]; calcium-dependent protein binding [GO:0048306]; transition metal ion binding [GO:0046914]	DISEASE: Esophageal cancer (ESCR) [MIM:133239]: A malignancy of the esophagus. The most common types are esophageal squamous cell carcinoma and adenocarcinoma. Cancer of the esophagus remains a devastating disease because it is usually not detected until it has progressed to an advanced incurable stage. {ECO:0000269|PubMed:19558548}. Note=Disease susceptibility is associated with variants affecti…
Amniotic fluid (AF)	DS up	O15230	LAMA5_HUMAN	Laminin subunit alpha-5 (Laminin-10 subunit alpha) (Laminin-11 subunit alpha) (Laminin-15 subunit alpha)	LAMA5 KIAA0533 KIAA1907	TISSUE SPECIFICITY: Expressed in heart, lung, kidney, skeletal muscle, pancreas, retina and placenta. Little or no expression in brain and liver. Expressed in muscle, ligaments, periosteum, trabecular bone and throughout the cartilage, particularly in the growth plate and in articular chondrocytes (PubMed:33242826). {ECO:0000269|PubMed:33242826}.	branching involved in salivary gland morphogenesis [GO:0060445]; branching involved in ureteric bud morphogenesis [GO:0001658]; cell migration [GO:0016477]; cilium assembly [GO:0060271]; hair follicle development [GO:0001942]; integrin-mediated signaling pathway [GO:0007229]; lung development [GO:0030324]; morphogenesis of a polarized epithelium [GO:0001738]; morphogenesis of embryonic epithelium…	basement membrane [GO:0005604]; collagen-containing extracellular matrix [GO:0062023]; extracellular exosome [GO:0070062]; extracellular matrix of synaptic cleft [GO:0098965]; extracellular region [GO:0005576]; extracellular space [GO:0005615]; glutamatergic synapse [GO:0098978]; laminin-10 complex [GO:0043259]; laminin-11 complex [GO:0043260]; laminin-5 complex [GO:0005610]; neuromuscular juncti…	integrin binding [GO:0005178]	DISEASE: Nephrotic syndrome 26 (NPHS26) [MIM:620049]: A form of nephrotic syndrome, a renal disease clinically characterized by severe proteinuria, resulting in complications such as hypoalbuminemia, hyperlipidemia and edema. Kidney biopsies show non-specific histologic changes such as focal segmental glomerulosclerosis and diffuse mesangial proliferation. Some affected individuals have an inheri…
Amniotic fluid (AF)	DS up	P07195	LDHB_HUMAN	L-lactate dehydrogenase B chain (LDH-B) (EC 1.1.1.27) (LDH heart subunit) (LDH-H) (Renal carcinoma antigen NY-REN-46)	LDHB	TISSUE SPECIFICITY: Predominantly expressed in aerobic tissues such as cardiac muscle. {ECO:0000305|PubMed:11276087}.	lactate metabolic process [GO:0006089]; NAD metabolic process [GO:0019674]; pyruvate metabolic process [GO:0006090]	cytoplasm [GO:0005737]; cytosol [GO:0005829]; extracellular exosome [GO:0070062]; membrane [GO:0016020]; membrane raft [GO:0045121]; mitochondrial inner membrane [GO:0005743]; mitochondrion [GO:0005739]; oxidoreductase complex [GO:1990204]	identical protein binding [GO:0042802]; kinase binding [GO:0019900]; L-lactate dehydrogenase activity [GO:0004459]; NAD binding [GO:0051287]	DISEASE: Lactate dehydrogenase B deficiency (LDHBD) [MIM:614128]: A condition with no deleterious effects on health. LDHBD is of interest to laboratory medicine mainly because it can cause misdiagnosis in those disorders in which elevation of serum LDH is expected. {ECO:0000269|PubMed:10211631, ECO:0000269|PubMed:10509905, ECO:0000269|PubMed:11509017, ECO:0000269|PubMed:1587525, ECO:0000269|PubMe…
Amniotic fluid (AF)	DS up	Q9GLE5	MMP2_BOVIN	72 kDa type IV collagenase (EC 3.4.24.24) (72 kDa gelatinase) (Matrix metalloproteinase-2) (MMP-2) [Cleaved into: PEX]	MMP2		angiogenesis [GO:0001525]; cellular response to UV-A [GO:0071492]; collagen catabolic process [GO:0030574]; extracellular matrix organization [GO:0030198]; proteolysis [GO:0006508]; response to hypoxia [GO:0001666]; tissue remodeling [GO:0048771]	extracellular matrix [GO:0031012]; extracellular space [GO:0005615]; membrane [GO:0016020]; nucleus [GO:0005634]	endopeptidase activity [GO:0004175]; metalloendopeptidase activity [GO:0004222]; zinc ion binding [GO:0008270]
Amniotic fluid (AF)	DS up	P14543	NID1_HUMAN	Nidogen-1 (NID-1) (Entactin)	NID1 NID		basement membrane organization [GO:0071711]; canonical Wnt signaling pathway [GO:0060070]; cell-matrix adhesion [GO:0007160]; glomerular basement membrane development [GO:0032836]; positive regulation of cell adhesion [GO:0045785]; positive regulation of cell-substrate adhesion [GO:0010811]; positive regulation of integrin-mediated signaling pathway [GO:2001046]; positive regulation of muscle cel…	basement membrane [GO:0005604]; collagen-containing extracellular matrix [GO:0062023]; extracellular exosome [GO:0070062]; extracellular region [GO:0005576]; plasma membrane [GO:0005886]; protein complex involved in cell-matrix adhesion [GO:0098637]	calcium ion binding [GO:0005509]; collagen binding [GO:0005518]; extracellular matrix structural constituent [GO:0005201]; laminin binding [GO:0043236]; laminin-1 binding [GO:0043237]; proteoglycan binding [GO:0043394]; Wnt receptor activity [GO:0042813]; Wnt-protein binding [GO:0017147]
Amniotic fluid (AF)	DS up	P61916	NPC2_HUMAN	NPC intracellular cholesterol transporter 2 (Epididymal secretory protein E1) (Human epididymis-specific protein 1) (He1) (Niemann-Pick disease type C2 protein)	NPC2 HE1	TISSUE SPECIFICITY: Detected in gallbladder bile (PubMed:21315718). Detected in fibroblasts, kidney, liver, spleen, small intestine, placenta and testis (at protein level) (PubMed:11125141). Epididymis. {ECO:0000269|PubMed:11125141, ECO:0000269|PubMed:19664597, ECO:0000269|PubMed:21315718}.	cholesterol efflux [GO:0033344]; cholesterol homeostasis [GO:0042632]; cholesterol metabolic process [GO:0008203]; cholesterol storage [GO:0010878]; cholesterol transport [GO:0030301]; gene expression [GO:0010467]; glycolipid transport [GO:0046836]; intracellular cholesterol transport [GO:0032367]; intracellular sterol transport [GO:0032366]; phospholipid transport [GO:0015914]; regulation of iso…	azurophil granule lumen [GO:0035578]; endoplasmic reticulum [GO:0005783]; extracellular exosome [GO:0070062]; extracellular region [GO:0005576]; extracellular space [GO:0005615]; lysosomal lumen [GO:0043202]; lysosome [GO:0005764]	cholesterol binding [GO:0015485]; cholesterol transfer activity [GO:0120020]; enzyme binding [GO:0019899]	DISEASE: Niemann-Pick disease C2 (NPC2) [MIM:607625]: A lysosomal storage disorder that affects the viscera and the central nervous system. It is due to defective intracellular processing and transport of low-density lipoprotein derived cholesterol. It causes accumulation of cholesterol in lysosomes, with delayed induction of cholesterol homeostatic reactions. Niemann-Pick disease type C2 has a h…
Amniotic fluid (AF)	DS up	O14786	NRP1_HUMAN	Neuropilin-1 (Vascular endothelial cell growth factor 165 receptor) (CD antigen CD304)	NRP1 NRP VEGF165R	TISSUE SPECIFICITY: [Isoform 1]: The expression of isoforms 1 and 2 does not seem to overlap. Expressed in olfactory epithelium (at protein level) (PubMed:33082293). Expressed in fibroblasts (at protein level) (PubMed:36213313). Expressed by the blood vessels of different tissues. In the developing embryo it is found predominantly in the nervous system. In adult tissues, it is highly expressed in…	angiogenesis [GO:0001525]; angiogenesis involved in coronary vascular morphogenesis [GO:0060978]; animal organ morphogenesis [GO:0009887]; artery morphogenesis [GO:0048844]; axon extension involved in axon guidance [GO:0048846]; axon guidance [GO:0007411]; axonal fasciculation [GO:0007413]; axonogenesis involved in innervation [GO:0060385]; basal dendrite arborization [GO:0150020]; basal dendrite…	axon [GO:0030424]; cytoplasmic vesicle [GO:0031410]; cytosol [GO:0005829]; early endosome [GO:0005769]; extracellular space [GO:0005615]; focal adhesion [GO:0005925]; glutamatergic synapse [GO:0098978]; mitochondrial membrane [GO:0031966]; neurofilament [GO:0005883]; neuron projection [GO:0043005]; plasma membrane [GO:0005886]; postsynaptic membrane [GO:0045211]; receptor complex [GO:0043235]; se…	coreceptor activity [GO:0015026]; cytokine binding [GO:0019955]; growth factor binding [GO:0019838]; GTPase activator activity [GO:0005096]; heparin binding [GO:0008201]; metal ion binding [GO:0046872]; protein kinase binding [GO:0019901]; semaphorin receptor activity [GO:0017154]; vascular endothelial growth factor binding [GO:0038085]; vascular endothelial growth factor receptor activity [GO:00…
Amniotic fluid (AF)	DS up	Q15084	PDIA6_HUMAN	Protein disulfide-isomerase A6 (EC 5.3.4.1) (Endoplasmic reticulum protein 5) (ER protein 5) (ERp5) (Protein disulfide isomerase P5) (Thioredoxin domain-containing protein 7)	PDIA6 ERP5 P5 TXNDC7	TISSUE SPECIFICITY: Expressed in platelets (at protein level). {ECO:0000269|PubMed:15466936}.	protein folding [GO:0006457]; response to endoplasmic reticulum stress [GO:0034976]	cytosol [GO:0005829]; endoplasmic reticulum [GO:0005783]; endoplasmic reticulum chaperone complex [GO:0034663]; endoplasmic reticulum lumen [GO:0005788]; endoplasmic reticulum membrane [GO:0005789]; endoplasmic reticulum-Golgi intermediate compartment [GO:0005793]; extracellular exosome [GO:0070062]; extracellular space [GO:0005615]; melanosome [GO:0042470]; plasma membrane [GO:0005886]	protein disulfide isomerase activity [GO:0003756]; protein-disulfide reductase activity [GO:0015035]
Amniotic fluid (AF)	DS up	Q02809	PLOD1_HUMAN	Procollagen-lysine,2-oxoglutarate 5-dioxygenase 1 (EC 1.14.11.4) (Lysyl hydroxylase 1) (LH1)	PLOD1 LLH PLOD		epidermis development [GO:0008544]; peptidyl-lysine hydroxylation [GO:0017185]; response to hypoxia [GO:0001666]	catalytic complex [GO:1902494]; endoplasmic reticulum [GO:0005783]; endoplasmic reticulum membrane [GO:0005789]; extracellular exosome [GO:0070062]; rough endoplasmic reticulum membrane [GO:0030867]	iron ion binding [GO:0005506]; L-ascorbic acid binding [GO:0031418]; procollagen-lysine 5-dioxygenase activity [GO:0008475]	DISEASE: Ehlers-Danlos syndrome, kyphoscoliotic type, 1 (EDSKSCL1) [MIM:225400]: A form of Ehlers-Danlos syndrome, a group of connective tissue disorders characterized by skin hyperextensibility, articular hypermobility, and tissue fragility. EDSKSCL1 is an autosomal recessive form characterized by severe muscle hypotonia at birth, generalized joint laxity, scoliosis at birth, and scleral fragili…
Amniotic fluid (AF)	DS up	Q9NP55	BPIA1_HUMAN	BPI fold-containing family A member 1 (Lung-specific protein X) (Nasopharyngeal carcinoma-related protein) (Palate lung and nasal epithelium clone protein) (Secretory protein in upper respiratory tracts) (Short PLUNC1) (SPLUNC1) (Tracheal epithelium-enriched protein) (Von Ebner protein Hl)	BPIFA1 LUNX NASG PLUNC SPLUNC1 SPURT UNQ787/PRO1606	TISSUE SPECIFICITY: Highly expressed in lung, upper airways and nasopharyngeal regions, including trachea and nasal epithelium (at protein level) (PubMed:11018263, PubMed:11251963, PubMed:11425234, PubMed:12409287, PubMed:26559477). Specifically expressed in the secretory ducts and submucosal glands of tracheobronchial tissues (at protein level) (PubMed:11425234, PubMed:12409287). Also expressed …	antibacterial humoral response [GO:0019731]; antimicrobial humoral immune response mediated by antimicrobial peptide [GO:0061844]; defense response to virus [GO:0051607]; immune response in nasopharyngeal-associated lymphoid tissue [GO:0002395]; innate immune response [GO:0045087]; multicellular organismal-level water homeostasis [GO:0050891]; negative regulation of single-species biofilm formati…	extracellular region [GO:0005576]; extracellular space [GO:0005615]	lipid binding [GO:0008289]
Amniotic fluid (AF)	DS up	P11465	PSG2_HUMAN	Pregnancy-specific beta-1-glycoprotein 2 (PS-beta-G-2) (PSBG-2) (Pregnancy-specific glycoprotein 2) (Pregnancy-specific beta-1 glycoprotein E) (PS-beta-E)	PSG2 PSBG2		cell migration [GO:0016477]; female pregnancy [GO:0007565]; heterophilic cell-cell adhesion via plasma membrane cell adhesion molecules [GO:0007157]	cell surface [GO:0009986]; extracellular region [GO:0005576]
Amniotic fluid (AF)	DS up	Q00887	PSG9_HUMAN	Pregnancy-specific beta-1-glycoprotein 9 (PS-beta-G-9) (PSBG-9) (Pregnancy-specific glycoprotein 9) (PS34) (Pregnancy-specific beta-1 glycoprotein B) (PS-beta-B) (Pregnancy-specific beta-1-glycoprotein 11) (PS-beta-G-11) (PSBG-11) (Pregnancy-specific glycoprotein 11) (Pregnancy-specific glycoprotein 7) (PSG7)	PSG9 PSG11		Fc receptor mediated inhibitory signaling pathway [GO:0002774]; female pregnancy [GO:0007565]; negative regulation of cytokine production involved in inflammatory response [GO:1900016]; positive regulation of SMAD protein signal transduction [GO:0060391]; regulation of immune system process [GO:0002682]; regulation of regulatory T cell differentiation [GO:0045589]; signal transduction [GO:0007165…	cell surface [GO:0009986]; extracellular region [GO:0005576]; plasma membrane [GO:0005886]; transforming growth factor beta ligand-receptor complex [GO:0070021]	protein tyrosine kinase binding [GO:1990782]; protein-containing complex binding [GO:0044877]
Amniotic fluid (AF)	DS up	Q96PL1	SG3A2_HUMAN	Secretoglobin family 3A member 2 (Pneumo secretory protein 1) (PnSP-1) (Uteroglobin-related protein 1)	SCGB3A2 PNSP1 UGRP1 UNQ566/PRO1128	TISSUE SPECIFICITY: Highly expressed in lung and trachea (PubMed:12175512, PubMed:12406855, PubMed:12847263). Detected throughout the airway epithelium in lung, with slightly higher expression in large airways (PubMed:12406855). Found in lung submucosal gland acinus where it localizes to serous-like cells (PubMed:12406855). Probably expressed in club cells of the bronchioles (PubMed:12847263). No…		endocytic vesicle lumen [GO:0071682]; extracellular region [GO:0005576]; extracellular space [GO:0005615]
Amniotic fluid (AF)	DS up	P05154	IPSP_HUMAN	Plasma serine protease inhibitor (Acrosomal serine protease inhibitor) (Plasminogen activator inhibitor 3) (PAI-3) (PAI3) (Protein C inhibitor) (PCI) (Serpin A5)	SERPINA5 PCI PLANH3 PROCI	TISSUE SPECIFICITY: Predominantly expressed in the epithelium of seminal vesicles. Expressed in the proximal tubular epithelium of the kidney. Expressed in the superficial and more differentiated epidermal keratinocytes of the skin. Expressed in megakaryocytes and platelets. Expressed poorly in kidney tumor cells compared to non tumor kidney tissues. Expressed in spermatozoa. Present in very high…	fusion of sperm to egg plasma membrane involved in single fertilization [GO:0007342]; lipid transport [GO:0006869]; negative regulation of hydrolase activity [GO:0051346]; spermatogenesis [GO:0007283]	acrosomal membrane [GO:0002080]; external side of plasma membrane [GO:0009897]; extracellular exosome [GO:0070062]; extracellular region [GO:0005576]; extracellular space [GO:0005615]; membrane [GO:0016020]; platelet alpha granule [GO:0031091]; platelet dense tubular network [GO:0031094]; protein C inhibitor-coagulation factor V complex [GO:0097181]; protein C inhibitor-coagulation factor Xa comp…	acrosin binding [GO:0032190]; glycosaminoglycan binding [GO:0005539]; heparin binding [GO:0008201]; phosphatidylcholine binding [GO:0031210]; protease binding [GO:0002020]; retinoic acid binding [GO:0001972]; serine-type endopeptidase inhibitor activity [GO:0004867]
Amniotic fluid (AF)	DS up	P05121	PAI1_HUMAN	Plasminogen activator inhibitor 1 (PAI) (PAI-1) (Endothelial plasminogen activator inhibitor) (Serpin E1)	SERPINE1 PAI1 PLANH1	TISSUE SPECIFICITY: Expressed in endothelial cells (PubMed:2430793, PubMed:3097076). Found in plasma, platelets, and hepatoma and fibrosarcoma cells. {ECO:0000269|PubMed:2430793, ECO:0000269|PubMed:3097076}.	angiogenesis [GO:0001525]; cellular response to lipopolysaccharide [GO:0071222]; defense response to Gram-negative bacterium [GO:0050829]; dentinogenesis [GO:0097187]; fibrinolysis [GO:0042730]; negative regulation of blood coagulation [GO:0030195]; negative regulation of cell adhesion mediated by integrin [GO:0033629]; negative regulation of cell migration [GO:0030336]; negative regulation of en…	collagen-containing extracellular matrix [GO:0062023]; extracellular exosome [GO:0070062]; extracellular region [GO:0005576]; extracellular space [GO:0005615]; peptidase inhibitor complex [GO:1904090]; plasma membrane [GO:0005886]; platelet alpha granule lumen [GO:0031093]; serine protease inhibitor complex [GO:0097180]	protease binding [GO:0002020]; serine-type endopeptidase inhibitor activity [GO:0004867]; signaling receptor binding [GO:0005102]	DISEASE: Plasminogen activator inhibitor-1 deficiency (PAI-1D) [MIM:613329]: A hematologic disorder characterized by increased bleeding after trauma, injury, or surgery. Affected females have menorrhagia. The bleeding defect is due to increased fibrinolysis of fibrin blood clots due to deficiency of plasminogen activator inhibitor-1, which inhibits tissue and urinary activators of plasminogen. {E…
Amniotic fluid (AF)	DS up	P31947	1433S_HUMAN	14-3-3 protein sigma (Epithelial cell marker protein 1) (Stratifin)	SFN HME1	TISSUE SPECIFICITY: Present mainly in tissues enriched in stratified squamous keratinizing epithelium. {ECO:0000269|PubMed:1390337}.	establishment of skin barrier [GO:0061436]; intrinsic apoptotic signaling pathway in response to DNA damage [GO:0008630]; keratinization [GO:0031424]; keratinocyte development [GO:0003334]; keratinocyte proliferation [GO:0043616]; negative regulation of innate immune response [GO:0045824]; negative regulation of keratinocyte proliferation [GO:0010839]; negative regulation of protein kinase activi…	cytoplasm [GO:0005737]; cytosol [GO:0005829]; extracellular exosome [GO:0070062]; extracellular space [GO:0005615]; nucleus [GO:0005634]	cadherin binding [GO:0045296]; identical protein binding [GO:0042802]; phosphoserine residue binding [GO:0050815]; protein kinase binding [GO:0019901]; protein kinase C inhibitor activity [GO:0008426]; protein sequestering activity [GO:0140311]
Amniotic fluid (AF)	DS up	Q9NQ38	ISK5_HUMAN	Serine protease inhibitor Kazal-type 5 (Lympho-epithelial Kazal-type-related inhibitor) (LEKTI) [Cleaved into: Hemofiltrate peptide HF6478; Hemofiltrate peptide HF7665]	SPINK5	TISSUE SPECIFICITY: Highly expressed in the thymus and stratum corneum. Also found in the oral mucosa, parathyroid gland, Bartholin's glands, tonsils, and vaginal epithelium. Very low levels are detected in lung, kidney, and prostate. {ECO:0000269|PubMed:10419450}.	cell differentiation [GO:0030154]; central nervous system development [GO:0007417]; epidermal cell differentiation [GO:0009913]; epithelial cell differentiation [GO:0030855]; extracellular matrix organization [GO:0030198]; hair cell differentiation [GO:0035315]; negative regulation of angiogenesis [GO:0016525]; negative regulation of antibacterial peptide production [GO:0002787]; negative regulat…	cell cortex [GO:0005938]; cytoplasm [GO:0005737]; cytosol [GO:0005829]; endoplasmic reticulum [GO:0005783]; endoplasmic reticulum membrane [GO:0005789]; epidermal lamellar body [GO:0097209]; extracellular region [GO:0005576]; intracellular membrane-bounded organelle [GO:0043231]; perinuclear region of cytoplasm [GO:0048471]	serine-type endopeptidase inhibitor activity [GO:0004867]	DISEASE: Netherton syndrome (NETH) [MIM:256500]: An autosomal recessive congenital ichthyosis associated with hair shaft abnormalities and anomalies of the immune system. Typical features are ichthyosis linearis circumflexa, ichthyosiform erythroderma, trichorrhexis invaginata (bamboo hair), atopic dermatitis, and hayfever. High postnatal mortality is due to failure to thrive, infections and hype…
Amniotic fluid (AF)	DS up	P22528	SPR1B_HUMAN	Cornifin-B (14.9 kDa pancornulin) (Small proline-rich protein IB) (SPR-IB)	SPRR1B	TISSUE SPECIFICITY: Suprabasal layers of squamous-differentiated tissues such as epidermis, esophagus, tongue and trachea.	epidermis development [GO:0008544]; keratinization [GO:0031424]; keratinocyte differentiation [GO:0030216]; peptide cross-linking [GO:0018149]	cornified envelope [GO:0001533]; cytoplasm [GO:0005737]; cytosol [GO:0005829]	structural molecule activity [GO:0005198]
Amniotic fluid (AF)	DS up	Q9UBC9	SPRR3_HUMAN	Small proline-rich protein 3 (22 kDa pancornulin) (Cornifin beta) (Esophagin)	SPRR3 SPRC		epidermis development [GO:0008544]; keratinization [GO:0031424]; keratinocyte differentiation [GO:0030216]; wound healing [GO:0042060]	cornified envelope [GO:0001533]; cytosol [GO:0005829]; extracellular exosome [GO:0070062]; Golgi apparatus [GO:0005794]; perinuclear region of cytoplasm [GO:0048471]	structural molecule activity [GO:0005198]
Amniotic fluid (AF)	DS up	P10599	THIO_HUMAN	Thioredoxin (Trx) (ATL-derived factor) (ADF) (Surface-associated sulphydryl protein) (SASP) (allergen Hom s Trx)	TXN TRDX TRX TRX1		activation of protein kinase B activity [GO:0032148]; cell redox homeostasis [GO:0045454]; cellular detoxification of hydrogen peroxide [GO:0061692]; negative regulation of protein export from nucleus [GO:0046826]; negative regulation of transcription by RNA polymerase II [GO:0000122]; positive regulation of DNA binding [GO:0043388]; positive regulation of peptidyl-cysteine S-nitrosylation [GO:20…	cytoplasm [GO:0005737]; cytosol [GO:0005829]; extracellular exosome [GO:0070062]; extracellular region [GO:0005576]; nucleoplasm [GO:0005654]; nucleus [GO:0005634]	protein homodimerization activity [GO:0042803]; protein-disulfide reductase (NAD(P)H) activity [GO:0047134]; protein-disulfide reductase activity [GO:0015035]; RNA binding [GO:0003723]; thioredoxin-disulfide reductase (NADPH) activity [GO:0004791]
Amniotic fluid (AF)	DS up	P19320	VCAM1_HUMAN	Vascular cell adhesion protein 1 (V-CAM 1) (VCAM-1) (INCAM-100) (CD antigen CD106) [Cleaved into: Soluble Vascular Cell Adhesion Molecule-1]	VCAM1	TISSUE SPECIFICITY: Expressed on inflamed vascular endothelium, as well as on macrophage-like and dendritic cell types in both normal and inflamed tissue.	amine metabolic process [GO:0009308]; B cell differentiation [GO:0030183]; cardiac neuron differentiation [GO:0060945]; cell adhesion [GO:0007155]; cell chemotaxis [GO:0060326]; cell-cell adhesion mediated by integrin [GO:0033631]; cell-matrix adhesion [GO:0007160]; cellular response to amyloid-beta [GO:1904646]; cellular response to tumor necrosis factor [GO:0071356]; cellular response to vascul…	alpha9-beta1 integrin-vascular cell adhesion molecule-1 complex [GO:0071065]; apical part of cell [GO:0045177]; cell surface [GO:0009986]; early endosome [GO:0005769]; endoplasmic reticulum [GO:0005783]; external side of plasma membrane [GO:0009897]; extracellular exosome [GO:0070062]; extracellular space [GO:0005615]; filopodium [GO:0030175]; Golgi apparatus [GO:0005794]; microvillus [GO:0005902…	cell adhesion mediator activity [GO:0098631]; cell adhesion molecule binding [GO:0050839]; integrin binding [GO:0005178]; primary amine oxidase activity [GO:0008131]
Amniotic fluid (AF)	DS up	P13611	CSPG2_HUMAN	Versican core protein (Chondroitin sulfate proteoglycan core protein 2) (Chondroitin sulfate proteoglycan 2) (Glial hyaluronate-binding protein) (GHAP) (Large fibroblast proteoglycan) (PG-M)	VCAN CSPG2	TISSUE SPECIFICITY: Detected in placenta (at protein level) (PubMed:32337544). Detected in cerebrospinal fluid, fibroblasts and urine (at protein level) (PubMed:25326458, PubMed:36213313). Expressed in the retina (at protein level) (PubMed:29777959). Cerebral white matter and plasma (PubMed:2469524). Isoform V0: Expressed in normal brain, gliomas, medulloblastomas, schwannomas, neurofibromas, and…	cell adhesion [GO:0007155]; cell recognition [GO:0008037]; central nervous system development [GO:0007417]; glial cell differentiation [GO:0010001]; glial cell migration [GO:0008347]; osteoblast differentiation [GO:0001649]; positive regulation of neuroblast proliferation [GO:0002052]; skeletal system development [GO:0001501]	collagen-containing extracellular matrix [GO:0062023]; endoplasmic reticulum lumen [GO:0005788]; extracellular matrix [GO:0031012]; extracellular region [GO:0005576]; extracellular space [GO:0005615]; Golgi lumen [GO:0005796]; interphotoreceptor matrix [GO:0033165]; lysosomal lumen [GO:0043202]; membrane [GO:0016020]; perineuronal net [GO:0072534]; photoreceptor outer segment [GO:0001750]; synaps…	calcium ion binding [GO:0005509]; carbohydrate binding [GO:0030246]; extracellular matrix structural constituent conferring compression resistance [GO:0030021]; glycosaminoglycan binding [GO:0005539]; hyaluronic acid binding [GO:0005540]; protein tyrosine phosphatase activator activity [GO:0008160]	DISEASE: Wagner vitreoretinopathy (WGVRP) [MIM:143200]: A rare vitreoretinopathy characterized by an optically empty vitreous cavity with fibrillary condensations and a preretinal avascular membrane. Other optical features include progressive chorioretinal atrophy, perivascular sheating, subcapsular cataract and myopia. {ECO:0000269|PubMed:16043844, ECO:0000269|PubMed:22739342}. Note=The disease …
Amniotic fluid (AF)	DS up	P18206	VINC_HUMAN	Vinculin (Metavinculin) (MV)	VCL	TISSUE SPECIFICITY: Metavinculin is muscle-specific.	adherens junction assembly [GO:0034333]; apical junction assembly [GO:0043297]; axon extension [GO:0048675]; cell adhesion [GO:0007155]; cell-matrix adhesion [GO:0007160]; epithelial cell-cell adhesion [GO:0090136]; lamellipodium assembly [GO:0030032]; maintenance of blood-brain barrier [GO:0035633]; morphogenesis of an epithelium [GO:0002009]; negative regulation of cell migration [GO:0030336]; …	adherens junction [GO:0005912]; brush border [GO:0005903]; cell projection [GO:0042995]; cell-cell contact zone [GO:0044291]; cell-cell junction [GO:0005911]; cell-substrate junction [GO:0030055]; costamere [GO:0043034]; cytoplasm [GO:0005737]; cytoskeleton [GO:0005856]; cytosol [GO:0005829]; extracellular exosome [GO:0070062]; extracellular region [GO:0005576]; extracellular vesicle [GO:1903561]…	actin binding [GO:0003779]; alpha-catenin binding [GO:0045294]; beta-catenin binding [GO:0008013]; cadherin binding [GO:0045296]; dystroglycan binding [GO:0002162]; molecular adaptor activity [GO:0060090]; structural molecule activity [GO:0005198]; ubiquitin protein ligase binding [GO:0031625]	DISEASE: Cardiomyopathy, dilated, 1W (CMD1W) [MIM:611407]: A disorder characterized by ventricular dilation and impaired systolic function, resulting in congestive heart failure and arrhythmia. Patients are at risk of premature death. {ECO:0000269|PubMed:11815424, ECO:0000269|PubMed:16236538}. Note=The disease is caused by variants affecting the gene represented in this entry.; DISEASE: Cardiomyo…
Amniotic fluid (AF)	DS down	O60701	UGDH_HUMAN	UDP-glucose 6-dehydrogenase (UDP-Glc dehydrogenase) (UDP-GlcDH) (UDPGDH) (EC 1.1.1.22)	UGDH	TISSUE SPECIFICITY: Detected in heart, placenta, liver, pancreas, spleen, thymus, prostate, ovary, small intestine and colon (PubMed:9737970). Widely expressed (PubMed:9737970). {ECO:0000269|PubMed:9737970, ECO:0000269|PubMed:9850599}.	chondroitin sulfate biosynthetic process [GO:0030206]; gastrulation with mouth forming second [GO:0001702]; glycosaminoglycan biosynthetic process [GO:0006024]; heparan sulfate proteoglycan biosynthetic process [GO:0015012]; neuron development [GO:0048666]; protein hexamerization [GO:0034214]; UDP-glucuronate biosynthetic process [GO:0006065]	cytosol [GO:0005829]; extracellular exosome [GO:0070062]; nucleoplasm [GO:0005654]; nucleus [GO:0005634]	identical protein binding [GO:0042802]; NAD binding [GO:0051287]; UDP-glucose 6-dehydrogenase activity [GO:0003979]	DISEASE: Developmental and epileptic encephalopathy 84 (DEE84) [MIM:618792]: A form of epileptic encephalopathy, a heterogeneous group of severe early-onset epilepsies characterized by refractory seizures, neurodevelopmental impairment, and poor prognosis. Development is normal prior to seizure onset, after which cognitive and motor delays become apparent. DEE84 is an autosomal recessive form cha…
Amniotic fluid (AF)	DS down	P00367	DHE3_HUMAN	Glutamate dehydrogenase 1, mitochondrial (GDH 1) (EC 1.4.1.3)	GLUD1 GLUD		glutamate biosynthetic process [GO:0006537]; glutamate catabolic process [GO:0006538]; glutamine metabolic process [GO:0006541]; positive regulation of insulin secretion [GO:0032024]; substantia nigra development [GO:0021762]; tricarboxylic acid metabolic process [GO:0072350]	cytoplasm [GO:0005737]; endoplasmic reticulum [GO:0005783]; mitochondrial matrix [GO:0005759]; mitochondrion [GO:0005739]	ADP binding [GO:0043531]; ATP binding [GO:0005524]; glutamate dehydrogenase (NAD+) activity [GO:0004352]; glutamate dehydrogenase (NADP+) activity [GO:0004354]; glutamate dehydrogenase [NAD(P)+] activity [GO:0004353]; GTP binding [GO:0005525]; L-leucine binding [GO:0070728]; NAD+ binding [GO:0070403]; protein homodimerization activity [GO:0042803]	DISEASE: Hyperinsulinemic hypoglycemia, familial, 6 (HHF6) [MIM:606762]: A form of hyperinsulinemic hypoglycemia, a clinically and genetically heterogeneous disorder characterized by inappropriate insulin secretion from the pancreatic beta-cells in the presence of low blood glucose levels. HHF6 is an autosomal dominant form characterized by hypoglycemia due to congenital hyperinsulinism combined …
Amniotic fluid (AF)	DS down	O15067	PUR4_HUMAN	Phosphoribosylformylglycinamidine synthase (FGAM synthase) (FGAMS) (EC 6.3.5.3) (Formylglycinamide ribonucleotide amidotransferase) (FGAR amidotransferase) (FGAR-AT) (Formylglycinamide ribotide amidotransferase) (Phosphoribosylformylglycineamide amidotransferase)	PFAS KIAA0361		'de novo' AMP biosynthetic process [GO:0044208]; 'de novo' IMP biosynthetic process [GO:0006189]; 'de novo' XMP biosynthetic process [GO:0097294]; anterior head development [GO:0097065]; glutamine metabolic process [GO:0006541]; GMP biosynthetic process [GO:0006177]; purine nucleotide biosynthetic process [GO:0006164]; purine ribonucleoside monophosphate biosynthetic process [GO:0009168]; respons…	cytoplasm [GO:0005737]; cytosol [GO:0005829]; extracellular exosome [GO:0070062]	ATP binding [GO:0005524]; metal ion binding [GO:0046872]; phosphoribosylformylglycinamidine synthase activity [GO:0004642]
Amniotic fluid (AF)	DS down	P06576	ATPB_HUMAN	ATP synthase subunit beta, mitochondrial (EC 7.1.2.2) (ATP synthase F1 subunit beta)	ATP5F1B ATP5B ATPMB ATPSB		angiogenesis [GO:0001525]; ATP biosynthetic process [GO:0006754]; cellular response to interleukin-7 [GO:0098761]; generation of precursor metabolites and energy [GO:0006091]; lipid metabolic process [GO:0006629]; negative regulation of cell adhesion involved in substrate-bound cell migration [GO:0006933]; osteoblast differentiation [GO:0001649]; positive regulation of blood vessel endothelial ce…	cell surface [GO:0009986]; extracellular exosome [GO:0070062]; membrane [GO:0016020]; mitochondrial inner membrane [GO:0005743]; mitochondrial matrix [GO:0005759]; mitochondrial membrane [GO:0031966]; mitochondrial nucleoid [GO:0042645]; mitochondrial proton-transporting ATP synthase complex [GO:0005753]; mitochondrial proton-transporting ATP synthase, catalytic core [GO:0005754]; mitochondrion […	angiostatin binding [GO:0043532]; ATP binding [GO:0005524]; ATP hydrolysis activity [GO:0016887]; MHC class I protein binding [GO:0042288]; proton-transporting ATP synthase activity, rotational mechanism [GO:0046933]; proton-transporting ATPase activity, rotational mechanism [GO:0046961]	DISEASE: Hypermetabolism due to uncoupled mitochondrial oxidative phosphorylation 2 (HUMOP2) [MIM:620085]: A disorder apparent in infancy and characterized by euthyroid hypermetabolism, failure to thrive despite excessive caloric intake, intermittent hyperthermia, and developmental delay. {ECO:0000269|PubMed:36239646}. Note=The disease is caused by variants affecting the gene represented in this …
Amniotic fluid (AF)	DS down	P25705	ATPA_HUMAN	ATP synthase subunit alpha, mitochondrial (ATP synthase F1 subunit alpha)	ATP5F1A ATP5A ATP5A1 ATP5AL2 ATPM	TISSUE SPECIFICITY: Fetal lung, heart, liver, gut and kidney. Expressed at higher levels in the fetal brain, retina and spinal cord. {ECO:0000269|PubMed:8428659}.	ATP biosynthetic process [GO:0006754]; cellular response to dexamethasone stimulus [GO:0071549]; cellular response to nitric oxide [GO:0071732]; lipid metabolic process [GO:0006629]; negative regulation of endothelial cell proliferation [GO:0001937]; positive regulation of blood vessel endothelial cell migration [GO:0043536]; proton motive force-driven ATP synthesis [GO:0015986]; proton motive fo…	cell surface [GO:0009986]; extracellular exosome [GO:0070062]; membrane [GO:0016020]; membrane raft [GO:0045121]; mitochondrial inner membrane [GO:0005743]; mitochondrial matrix [GO:0005759]; mitochondrial proton-transporting ATP synthase complex [GO:0005753]; mitochondrial proton-transporting ATP synthase, catalytic core [GO:0005754]; mitochondrion [GO:0005739]; plasma membrane [GO:0005886]; pro…	ADP binding [GO:0043531]; angiostatin binding [GO:0043532]; ATP binding [GO:0005524]; ATP hydrolysis activity [GO:0016887]; MHC class I protein binding [GO:0042288]; protease binding [GO:0002020]; proton-transporting ATP synthase activity, rotational mechanism [GO:0046933]; RNA binding [GO:0003723]	DISEASE: Combined oxidative phosphorylation deficiency 22 (COXPD22) [MIM:616045]: A mitochondrial disorder characterized by intrauterine growth retardation, microcephaly, hypotonia, pulmonary hypertension, failure to thrive, encephalopathy, and heart failure. {ECO:0000269|PubMed:23596069}. Note=The disease is caused by variants affecting the gene represented in this entry.; DISEASE: Mitochondrial…
Amniotic fluid (AF)	DS down	P08833	IBP1_HUMAN	Insulin-like growth factor-binding protein 1 (IBP-1) (IGF-binding protein 1) (IGFBP-1) (Placental protein 12) (PP12)	IGFBP1 IBP1		insulin receptor signaling pathway [GO:0008286]; negative regulation of canonical Wnt signaling pathway [GO:0090090]; positive regulation of cell growth [GO:0030307]; regulation of insulin-like growth factor receptor signaling pathway [GO:0043567]; response to organic cyclic compound [GO:0014070]; signal transduction [GO:0007165]; tissue regeneration [GO:0042246]	endoplasmic reticulum lumen [GO:0005788]; extracellular region [GO:0005576]; extracellular space [GO:0005615]; Golgi apparatus [GO:0005794]	insulin-like growth factor binding [GO:0005520]; insulin-like growth factor I binding [GO:0031994]; insulin-like growth factor II binding [GO:0031995]; signaling receptor binding [GO:0005102]
Amniotic fluid (AF)	DS down	P02647	APOA1_HUMAN	Apolipoprotein A-I (Apo-AI) (ApoA-I) (Apolipoprotein A1) [Cleaved into: Proapolipoprotein A-I (ProapoA-I); Truncated apolipoprotein A-I (Apolipoprotein A-I(1-242))]	APOA1	TISSUE SPECIFICITY: Major protein of plasma HDL, also found in chylomicrons. Synthesized in the liver and small intestine. The oxidized form at Met-110 and Met-136 is increased in individuals with increased risk for coronary artery disease, such as in carrier of the eNOSa/b genotype and exposure to cigarette smoking. It is also present in increased levels in aortic lesions relative to native ApoA…	acylglycerol homeostasis [GO:0055090]; adrenal gland development [GO:0030325]; blood vessel endothelial cell migration [GO:0043534]; cellular response to lipoprotein particle stimulus [GO:0071402]; cholesterol biosynthetic process [GO:0006695]; cholesterol efflux [GO:0033344]; cholesterol homeostasis [GO:0042632]; cholesterol import [GO:0070508]; cholesterol metabolic process [GO:0008203]; choles…	blood microparticle [GO:0072562]; chylomicron [GO:0042627]; collagen-containing extracellular matrix [GO:0062023]; cytoplasmic vesicle [GO:0031410]; cytosol [GO:0005829]; early endosome [GO:0005769]; endocytic vesicle [GO:0030139]; endocytic vesicle lumen [GO:0071682]; endoplasmic reticulum lumen [GO:0005788]; extracellular exosome [GO:0070062]; extracellular region [GO:0005576]; extracellular sp…	amyloid-beta binding [GO:0001540]; apolipoprotein A-I receptor binding [GO:0034191]; apolipoprotein receptor binding [GO:0034190]; chemorepellent activity [GO:0045499]; cholesterol binding [GO:0015485]; cholesterol transfer activity [GO:0120020]; enzyme binding [GO:0019899]; heat shock protein binding [GO:0031072]; high-density lipoprotein particle binding [GO:0008035]; high-density lipoprotein p…	DISEASE: Hypoalphalipoproteinemia, primary, 2 (FHA2) [MIM:618463]: An autosomal recessive disorder of lipoprotein metabolism, biochemically characterized by severe apoA-I deficiency and severely reduced serum high-density lipoprotein cholesterol (HDL-C). Affected individuals have undetectable serum levels of apoA-I, and develop xanthomas and corneal opacities. The disease is generally associated …
Amniotic fluid (AF)	DS down	P36955	PEDF_HUMAN	Pigment epithelium-derived factor (PEDF) (Cell proliferation-inducing gene 35 protein) (EPC-1) (Serpin F1)	SERPINF1 PEDF PIG35	TISSUE SPECIFICITY: Retinal pigment epithelial cells and blood plasma. {ECO:0000269|PubMed:12737624}.	cellular response to cobalt ion [GO:0071279]; cellular response to dexamethasone stimulus [GO:0071549]; cellular response to glucose stimulus [GO:0071333]; cellular response to retinoic acid [GO:0071300]; epithelial cell proliferation involved in prostate gland development [GO:0060767]; kidney development [GO:0001822]; negative regulation of angiogenesis [GO:0016525]; negative regulation of endot…	axon hillock [GO:0043203]; basement membrane [GO:0005604]; collagen-containing extracellular matrix [GO:0062023]; extracellular exosome [GO:0070062]; extracellular region [GO:0005576]; extracellular space [GO:0005615]; melanosome [GO:0042470]; perinuclear region of cytoplasm [GO:0048471]	serine-type endopeptidase inhibitor activity [GO:0004867]	DISEASE: Osteogenesis imperfecta 6 (OI6) [MIM:613982]: A form of osteogenesis imperfecta, a disorder of bone formation characterized by low bone mass, bone fragility and susceptibility to fractures after minimal trauma. Disease severity ranges from very mild forms without fractures to intrauterine fractures and perinatal lethality. Extraskeletal manifestations, which affect a variable number of p…
Amniotic fluid (AF)	DS down	P02763	A1AG1_HUMAN	Alpha-1-acid glycoprotein 1 (AGP 1) (Orosomucoid-1) (OMD 1)	ORM1 AGP1	TISSUE SPECIFICITY: Expressed by the liver and secreted in plasma.	acute-phase response [GO:0006953]; inflammatory response [GO:0006954]; negative regulation of interleukin-6 production [GO:0032715]; negative regulation of tumor necrosis factor production [GO:0032720]; positive regulation of interleukin-1 beta production [GO:0032731]; positive regulation of interleukin-1 production [GO:0032732]; positive regulation of tumor necrosis factor production [GO:0032760…	blood microparticle [GO:0072562]; collagen-containing extracellular matrix [GO:0062023]; extracellular exosome [GO:0070062]; extracellular region [GO:0005576]; extracellular space [GO:0005615]; platelet alpha granule lumen [GO:0031093]; specific granule lumen [GO:0035580]; tertiary granule lumen [GO:1904724]
Amniotic fluid (AF)	DS down	P02790	HEMO_HUMAN	Hemopexin (Beta-1B-glycoprotein)	HPX	TISSUE SPECIFICITY: Expressed by the liver and secreted in plasma.	heme metabolic process [GO:0042168]; heme transport [GO:0015886]; hemoglobin metabolic process [GO:0020027]; intracellular iron ion homeostasis [GO:0006879]; positive regulation of humoral immune response mediated by circulating immunoglobulin [GO:0002925]; positive regulation of immunoglobulin production [GO:0002639]; positive regulation of type II interferon-mediated signaling pathway [GO:00603…	blood microparticle [GO:0072562]; collagen-containing extracellular matrix [GO:0062023]; endocytic vesicle lumen [GO:0071682]; extracellular exosome [GO:0070062]; extracellular region [GO:0005576]; extracellular space [GO:0005615]	heme transmembrane transporter activity [GO:0015232]; metal ion binding [GO:0046872]
Amniotic fluid (AF)	DS down	P0DOX3	IGD_HUMAN	Immunoglobulin delta heavy chain (Immunoglobulin delta heavy chain WAH)			immunoglobulin mediated immune response [GO:0016064]; monocyte activation [GO:0042117]; positive regulation of interleukin-1 beta production [GO:0032731]; positive regulation of interleukin-1 production [GO:0032732]; positive regulation of tumor necrosis factor production [GO:0032760]	blood microparticle [GO:0072562]; extracellular space [GO:0005615]; IgG immunoglobulin complex [GO:0071735]; plasma membrane [GO:0005886]	antigen binding [GO:0003823]
Amniotic fluid (AF)	DS down	P98160	PGBM_HUMAN	Basement membrane-specific heparan sulfate proteoglycan core protein (HSPG) (Perlecan) (PLC) [Cleaved into: Endorepellin; LG3 peptide]	HSPG2	TISSUE SPECIFICITY: Detected in cerebrospinal fluid, fibroblasts and urine (at protein level). {ECO:0000269|PubMed:25326458, ECO:0000269|PubMed:36213313}.	angiogenesis [GO:0001525]; animal organ regeneration [GO:0031100]; brain development [GO:0007420]; cell differentiation [GO:0030154]; circulatory system development [GO:0072359]; embryo implantation [GO:0007566]; inflammatory response [GO:0006954]; lipid metabolic process [GO:0006629]; negative regulation of angiogenesis [GO:0016525]; negative regulation of cell adhesion [GO:0007162]; negative re…	basement membrane [GO:0005604]; collagen-containing extracellular matrix [GO:0062023]; extracellular exosome [GO:0070062]; extracellular region [GO:0005576]; extracellular space [GO:0005615]; focal adhesion [GO:0005925]; Golgi lumen [GO:0005796]; lysosomal lumen [GO:0043202]; plasma membrane [GO:0005886]; plasma membrane protein complex [GO:0098797]	amyloid-beta binding [GO:0001540]; calcium ion binding [GO:0005509]; collagen V binding [GO:0070052]; extracellular matrix structural constituent conferring compression resistance [GO:0030021]; low-density lipoprotein particle receptor binding [GO:0050750]	DISEASE: Schwartz-Jampel syndrome (SJS1) [MIM:255800]: Rare autosomal recessive disorder characterized by permanent myotonia (prolonged failure of muscle relaxation) and skeletal dysplasia, resulting in reduced stature, kyphoscoliosis, bowing of the diaphyses and irregular epiphyses. {ECO:0000269|PubMed:11101850}. Note=The disease is caused by variants affecting the gene represented in this entry…
Amniotic fluid (AF)	DS down	P02652	APOA2_HUMAN	Apolipoprotein A-II (Apo-AII) (ApoA-II) (Apolipoprotein A2) [Cleaved into: Proapolipoprotein A-II (ProapoA-II); Truncated apolipoprotein A-II (Apolipoprotein A-II(1-76))]	APOA2	TISSUE SPECIFICITY: Plasma; synthesized in the liver and intestine.	animal organ regeneration [GO:0031100]; cellular response to lipoprotein particle stimulus [GO:0071402]; cholesterol efflux [GO:0033344]; cholesterol homeostasis [GO:0042632]; cholesterol metabolic process [GO:0008203]; cholesterol transport [GO:0030301]; diacylglycerol catabolic process [GO:0046340]; high-density lipoprotein particle assembly [GO:0034380]; high-density lipoprotein particle clear…	blood microparticle [GO:0072562]; chylomicron [GO:0042627]; cytosol [GO:0005829]; early endosome [GO:0005769]; endoplasmic reticulum lumen [GO:0005788]; extracellular exosome [GO:0070062]; extracellular region [GO:0005576]; extracellular space [GO:0005615]; high-density lipoprotein particle [GO:0034364]; spherical high-density lipoprotein particle [GO:0034366]; very-low-density lipoprotein partic…	apolipoprotein receptor binding [GO:0034190]; cholesterol binding [GO:0015485]; cholesterol transfer activity [GO:0120020]; enzyme binding [GO:0019899]; heat shock protein binding [GO:0031072]; high-density lipoprotein particle binding [GO:0008035]; high-density lipoprotein particle receptor binding [GO:0070653]; lipase inhibitor activity [GO:0055102]; lipid binding [GO:0008289]; lipid transporte…
Amniotic fluid (AF)	DS down	P02753	RET4_HUMAN	Retinol-binding protein 4 (Plasma retinol-binding protein) (PRBP) (RBP) [Cleaved into: Plasma retinol-binding protein(1-182); Plasma retinol-binding protein(1-181); Plasma retinol-binding protein(1-179); Plasma retinol-binding protein(1-176)]	RBP4 PRO2222	TISSUE SPECIFICITY: Detected in blood plasma and in urine (at protein level). {ECO:0000269|PubMed:2444024, ECO:0000269|PubMed:5541771}.	cardiac muscle tissue development [GO:0048738]; embryonic organ morphogenesis [GO:0048562]; embryonic retina morphogenesis in camera-type eye [GO:0060059]; embryonic skeletal system development [GO:0048706]; eye development [GO:0001654]; female genitalia morphogenesis [GO:0048807]; gluconeogenesis [GO:0006094]; glucose homeostasis [GO:0042593]; heart development [GO:0007507]; heart trabecula form…	extracellular exosome [GO:0070062]; extracellular region [GO:0005576]; extracellular space [GO:0005615]	retinal binding [GO:0016918]; retinol binding [GO:0019841]; retinol transmembrane transporter activity [GO:0034632]	DISEASE: Retinal dystrophy, iris coloboma, and comedogenic acne syndrome (RDCCAS) [MIM:615147]: A disease characterized by retinal degeneration, ocular colobomas involving both the anterior and posterior segment, impaired night vision and loss of visual acuity. Additional characteristic features include developmental abnormalities and severe acne. {ECO:0000269|PubMed:10232633, ECO:0000269|PubMed:…
Amniotic fluid (AF)	DS down	P13727	PRG2_HUMAN	Bone marrow proteoglycan (BMPG) (Proteoglycan 2) [Cleaved into: Eosinophil granule major basic protein (EMBP) (MBP) (Pregnancy-associated major basic protein)]	PRG2 MBP	TISSUE SPECIFICITY: Detected in plasma and urine (at protein level) (PubMed:25326458, PubMed:36213313, PubMed:37453717). Detected in placenta (at protein level) (PubMed:32337544). High levels of the proform in placenta and pregnancy serum; in placenta, localized to X cells of septa and anchoring villi. Lower levels in a variety of other tissues including kidney, myometrium, endometrium, ovaries, …	defense response to bacterium [GO:0042742]; defense response to nematode [GO:0002215]; immune response [GO:0006955]; negative regulation of interleukin-10 production [GO:0032693]; negative regulation of macrophage cytokine production [GO:0010936]; positive regulation of interleukin-4 production [GO:0032753]	collagen-containing extracellular matrix [GO:0062023]; extracellular exosome [GO:0070062]; extracellular region [GO:0005576]; ficolin-1-rich granule lumen [GO:1904813]; transport vesicle [GO:0030133]	carbohydrate binding [GO:0030246]; extracellular matrix structural constituent conferring compression resistance [GO:0030021]; heparin binding [GO:0008201]
Amniotic fluid (AF)	DS down	P02461	CO3A1_HUMAN	Collagen alpha-1(III) chain	COL3A1		aorta smooth muscle tissue morphogenesis [GO:0060414]; basement membrane organization [GO:0071711]; cell-matrix adhesion [GO:0007160]; cellular response to amino acid stimulus [GO:0071230]; cerebral cortex development [GO:0021987]; chondrocyte differentiation [GO:0002062]; collagen fibril organization [GO:0030199]; digestive tract development [GO:0048565]; elastic fiber assembly [GO:0048251]; end…	collagen type III trimer [GO:0005586]; collagen-containing extracellular matrix [GO:0062023]; endoplasmic reticulum lumen [GO:0005788]; extracellular region [GO:0005576]; extracellular space [GO:0005615]	extracellular matrix structural constituent [GO:0005201]; extracellular matrix structural constituent conferring tensile strength [GO:0030020]; integrin binding [GO:0005178]; metal ion binding [GO:0046872]; platelet-derived growth factor binding [GO:0048407]; protease binding [GO:0002020]; SMAD binding [GO:0046332]	DISEASE: Ehlers-Danlos syndrome, vascular type (EDSVASC) [MIM:130050]: A severe form of Ehlers-Danlos syndrome, a group of connective tissue disorders characterized by skin hyperextensibility, articular hypermobility, and tissue fragility. EDSVASC is an autosomal dominant disease characterized by joint and dermal manifestations as in other forms of the syndrome, and by proneness to spontaneous ru…
Amniotic fluid (AF)	DS down	Q9H6X2	ANTR1_HUMAN	Anthrax toxin receptor 1 (Tumor endothelial marker 8)	ANTXR1 ATR TEM8	TISSUE SPECIFICITY: Detected in umbilical vein endothelial cells (at protein level). Highly expressed in tumor endothelial cells. {ECO:0000269|PubMed:15777794}.	actin cytoskeleton organization [GO:0030036]; blood vessel development [GO:0001568]; negative regulation of extracellular matrix assembly [GO:1901202]; reproductive process [GO:0022414]; substrate adhesion-dependent cell spreading [GO:0034446]	cell surface [GO:0009986]; endosome membrane [GO:0010008]; external side of plasma membrane [GO:0009897]; filopodium membrane [GO:0031527]; lamellipodium membrane [GO:0031258]; plasma membrane [GO:0005886]	actin filament binding [GO:0051015]; collagen binding [GO:0005518]; metal ion binding [GO:0046872]; transmembrane signaling receptor activity [GO:0004888]	DISEASE: Hemangioma, capillary infantile (HCI) [MIM:602089]: A condition characterized by dull red, firm, dome-shaped hemangiomas, sharply demarcated from surrounding skin, usually presenting at birth or occurring within the first two or three months of life. They result from highly proliferative, localized growth of capillary endothelium and generally undergo regression and involution without sc…
Amniotic fluid (AF)	DS down	Q9NZP8	C1RL_HUMAN	Complement C1r subcomponent-like protein (C1r-LP) (C1r-like protein) (EC 3.4.21.-) (C1r-like serine protease analog protein) (CLSPa)	C1RL C1RL1 C1RLP CLSPA	TISSUE SPECIFICITY: Highly expressed in placenta, liver, kidney, pancreas, moderately in lung, spleen, prostate, ovary, colon, and PBL, and weakly in heart, skeletal muscle, thymus, testis, and small intestine. Expressed in PC-3 (prostate adenocarcinoma) and SK-OV-3 (ovary adenocarcinoma) cells, but not in LoVo and HT-29 (colon adenocarcinoma), SMMC7721 (hepatocellular carcinoma), CaoV-3 (ovary a…	complement activation, classical pathway [GO:0006958]; innate immune response [GO:0045087]; zymogen activation [GO:0031638]	extracellular exosome [GO:0070062]; extracellular space [GO:0005615]	serine-type endopeptidase activity [GO:0004252]
Amniotic fluid (AF)	DS down	P19835	CEL_HUMAN	Bile salt-activated lipase (BAL) (EC 3.1.1.13) (EC 3.1.1.3) (EC 3.1.1.6) (Bile salt-stimulated lipase) (BSSL) (Bucelipase) (Carboxyl ester lipase) (Cholesterol esterase) (Pancreatic lysophospholipase) (Sterol esterase)	CEL BAL	TISSUE SPECIFICITY: Mammary gland and pancreas. Detected in pancreatic and duodenal juice (at protein level) (PubMed:21784842). Expressed by eosinophils. {ECO:0000269|PubMed:11834744, ECO:0000269|PubMed:21784842}.	ceramide catabolic process [GO:0046514]; intestinal cholesterol absorption [GO:0030299]; lipid metabolic process [GO:0006629]; pancreatic juice secretion [GO:0030157]	cytoplasm [GO:0005737]; extracellular exosome [GO:0070062]; extracellular region [GO:0005576]; extracellular space [GO:0005615]	acetylesterase activity [GO:0008126]; catalytic activity [GO:0003824]; heparin binding [GO:0008201]; hydrolase activity [GO:0016787]; retinyl-palmitate esterase activity [GO:0050253]; sterol esterase activity [GO:0004771]; triglyceride lipase activity [GO:0004806]	DISEASE: Maturity-onset diabetes of the young 8 with exocrine dysfunction (MODY8) [MIM:609812]: An autosomal dominant form of diabetes characterized by a primary defect in insulin secretion, exocrine pancreatic dysfunction, altered pancreatic morphology, recurrent abdominal pain, and fecal elastase deficiency. Disease onset is at less than 25 years of age. {ECO:0000269|PubMed:16369531}. Note=The …
Amniotic fluid (AF)	DS down	P08572	CO4A2_HUMAN	Collagen alpha-2(IV) chain [Cleaved into: Canstatin]	COL4A2		angiogenesis [GO:0001525]; cellular response to transforming growth factor beta stimulus [GO:0071560]; collagen-activated tyrosine kinase receptor signaling pathway [GO:0038063]; DNA-templated transcription [GO:0006351]; endodermal cell differentiation [GO:0035987]; extracellular matrix organization [GO:0030198]; negative regulation of angiogenesis [GO:0016525]; response to activity [GO:0014823]	basement membrane [GO:0005604]; collagen type IV trimer [GO:0005587]; collagen-containing extracellular matrix [GO:0062023]; endoplasmic reticulum lumen [GO:0005788]; extracellular exosome [GO:0070062]; extracellular region [GO:0005576]; extracellular space [GO:0005615]	extracellular matrix structural constituent [GO:0005201]; extracellular matrix structural constituent conferring tensile strength [GO:0030020]; molecular adaptor activity [GO:0060090]	DISEASE: Brain small vessel disease 2 (BSVD2) [MIM:614483]: An autosomal dominant cerebrovascular disorder with variable manifestations reflecting the location and severity of the vascular defect. BSVD2 features include intracranial hemorrage, fluid-filled cysts or cavities within the cerebral hemispheres, delayed psychomotor development, hemiplegia, spasticity and seizures. {ECO:0000269|PubMed:2…
Amniotic fluid (AF)	DS down	P15085	CBPA1_HUMAN	Carboxypeptidase A1 (EC 3.4.17.1)	CPA1 CPA		leukotriene metabolic process [GO:0006691]; proteolysis [GO:0006508]; proteolysis involved in protein catabolic process [GO:0051603]; response to cadmium ion [GO:0046686]	extracellular space [GO:0005615]	metallocarboxypeptidase activity [GO:0004181]; zinc ion binding [GO:0008270]
Amniotic fluid (AF)	DS down	P46108	CRK_HUMAN	Adapter molecule crk (Proto-oncogene c-Crk) (p38)	CRK		actin cytoskeleton organization [GO:0030036]; cell chemotaxis [GO:0060326]; cell migration [GO:0016477]; cell population proliferation [GO:0008283]; cellular response to endothelin [GO:1990859]; cellular response to insulin-like growth factor stimulus [GO:1990314]; cellular response to nerve growth factor stimulus [GO:1990090]; cellular response to nitric oxide [GO:0071732]; cellular response to …	actin cytoskeleton [GO:0015629]; cytoplasm [GO:0005737]; cytosol [GO:0005829]; extracellular exosome [GO:0070062]; membrane [GO:0016020]; neuromuscular junction [GO:0031594]; nucleus [GO:0005634]; plasma membrane [GO:0005886]; protein-containing complex [GO:0032991]	cytoskeletal protein binding [GO:0008092]; ephrin receptor binding [GO:0046875]; insulin-like growth factor receptor binding [GO:0005159]; kinase binding [GO:0019900]; phosphotyrosine residue binding [GO:0001784]; protein phosphorylated amino acid binding [GO:0045309]; protein tyrosine kinase binding [GO:1990782]; receptor tyrosine kinase binding [GO:0030971]; scaffold protein binding [GO:0097110…
Amniotic fluid (AF)	DS down	P27487	DPP4_HUMAN	Dipeptidyl peptidase 4 (EC 3.4.14.5) (ADABP) (Adenosine deaminase complexing protein 2) (ADCP-2) (Dipeptidyl peptidase IV) (DPP IV) (T-cell activation antigen CD26) (TP103) (CD antigen CD26) [Cleaved into: Dipeptidyl peptidase 4 membrane form (Dipeptidyl peptidase IV membrane form); Dipeptidyl peptidase 4 soluble form (Dipeptidyl peptidase IV soluble form)]	DPP4 ADCP2 CD26	TISSUE SPECIFICITY: Expressed specifically in lymphatic vessels but not in blood vessels in the skin, small intestine, esophagus, ovary, breast and prostate glands. Not detected in lymphatic vessels in the lung, kidney, uterus, liver and stomach (at protein level). Expressed in the poorly differentiated crypt cells of the small intestine as well as in the mature villous cells. Expressed at very l…	behavioral fear response [GO:0001662]; cell adhesion [GO:0007155]; endothelial cell migration [GO:0043542]; glucagon processing [GO:0120116]; locomotory exploration behavior [GO:0035641]; membrane fusion [GO:0061025]; negative regulation of extracellular matrix disassembly [GO:0010716]; negative regulation of neutrophil chemotaxis [GO:0090024]; peptide hormone processing [GO:0016486]; positive re…	apical plasma membrane [GO:0016324]; cell surface [GO:0009986]; endocytic vesicle [GO:0030139]; extracellular exosome [GO:0070062]; extracellular region [GO:0005576]; focal adhesion [GO:0005925]; intercellular canaliculus [GO:0046581]; lamellipodium [GO:0030027]; lamellipodium membrane [GO:0031258]; lysosomal membrane [GO:0005765]; membrane [GO:0016020]; membrane raft [GO:0045121]; plasma membran…	aminopeptidase activity [GO:0004177]; chemorepellent activity [GO:0045499]; dipeptidyl-peptidase activity [GO:0008239]; identical protein binding [GO:0042802]; protease binding [GO:0002020]; protein homodimerization activity [GO:0042803]; serine-type endopeptidase activity [GO:0004252]; serine-type peptidase activity [GO:0008236]; signaling receptor binding [GO:0005102]; virus receptor activity […
Amniotic fluid (AF)	DS down	Q04609	FOLH1_HUMAN	Glutamate carboxypeptidase 2 (EC 3.4.17.21) (Cell growth-inhibiting gene 27 protein) (Folate hydrolase 1) (Folylpoly-gamma-glutamate carboxypeptidase) (FGCP) (Glutamate carboxypeptidase II) (GCPII) (Membrane glutamate carboxypeptidase) (mGCP) (N-acetylated-alpha-linked acidic dipeptidase I) (NAALADase I) (Prostate-specific membrane antigen) (PSM) (PSMA) (Pteroylpoly-gamma-glutamate carboxypeptida…	FOLH1 FOLH NAALAD1 PSM PSMA GIG27	TISSUE SPECIFICITY: Highly expressed in prostate epithelium. Detected in urinary bladder, kidney, testis, ovary, fallopian tube, breast, adrenal gland, liver, esophagus, stomach, small intestine, colon and brain (at protein level). Detected in the small intestine, brain, kidney, liver, spleen, colon, trachea, spinal cord and the capillary endothelium of a variety of tumors. Expressed specifically…	C-terminal protein deglutamylation [GO:0035609]; folic acid-containing compound metabolic process [GO:0006760]; proteolysis [GO:0006508]	cell surface [GO:0009986]; cytoplasm [GO:0005737]; extracellular exosome [GO:0070062]; membrane [GO:0016020]; plasma membrane [GO:0005886]	Ac-Asp-Glu binding [GO:1904492]; carboxypeptidase activity [GO:0004180]; dipeptidase activity [GO:0016805]; metal ion binding [GO:0046872]; metallocarboxypeptidase activity [GO:0004181]; peptidase activity [GO:0008233]; tetrahydrofolyl-poly(glutamate) polymer binding [GO:1904493]
Amniotic fluid (AF)	DS down	P19440	GGT1_HUMAN	Glutathione hydrolase 1 proenzyme (EC 3.4.19.13) (Gamma-glutamyltransferase 1) (Gamma-glutamyltranspeptidase 1) (GGT 1) (EC 2.3.2.2) (Leukotriene-C4 hydrolase) (EC 3.4.19.14) (CD antigen CD224) [Cleaved into: Glutathione hydrolase 1 heavy chain; Glutathione hydrolase 1 light chain]	GGT1 GGT	TISSUE SPECIFICITY: Detected in fetal and adult kidney and liver, adult pancreas, stomach, intestine, placenta and lung. There are several other tissue-specific forms that arise from alternative promoter usage but that produce the same protein.; TISSUE SPECIFICITY: [Isoform 3]: Lung-specific. {ECO:0000269|PubMed:7689219}.	amino acid metabolic process [GO:0006520]; cysteine biosynthetic process [GO:0019344]; fatty acid metabolic process [GO:0006631]; glutamate metabolic process [GO:0006536]; glutathione biosynthetic process [GO:0006750]; glutathione catabolic process [GO:0006751]; leukotriene D4 biosynthetic process [GO:1901750]; leukotriene metabolic process [GO:0006691]; peptide modification [GO:0031179]; proteol…	extracellular exosome [GO:0070062]; extracellular space [GO:0005615]; plasma membrane [GO:0005886]	glutathione hydrolase activity [GO:0036374]; leukotriene C4 gamma-glutamyl transferase activity [GO:0103068]; leukotriene-C(4) hydrolase [GO:0002951]; peptidyltransferase activity [GO:0000048]	DISEASE: Glutathionuria (GLUTH) [MIM:231950]: A very rare, autosomal recessive metabolic disorder characterized by the presence of glutathione in the urine, due to generalized gamma-glutamyl transpeptidase deficiency. Most patients manifest mild to moderate intellectual disability, and behavioral disturbance. Seizures, tremor, marfanoid features and strabismus are observed in some patients. {ECO:…
Amniotic fluid (AF)	DS down	P10915	HPLN1_HUMAN	Hyaluronan and proteoglycan link protein 1 (Cartilage-linking protein 1) (Cartilage-link protein) (Proteoglycan link protein)	HAPLN1 CRTL1	TISSUE SPECIFICITY: Widely expressed. Weakly expressed in the brain. {ECO:0000269|PubMed:11027579, ECO:0000269|PubMed:12663660}.	cell adhesion [GO:0007155]; central nervous system development [GO:0007417]; glial cell differentiation [GO:0010001]; positive regulation of neuroblast proliferation [GO:0002052]; skeletal system development [GO:0001501]	collagen-containing extracellular matrix [GO:0062023]; extracellular matrix [GO:0031012]; extracellular region [GO:0005576]; extracellular space [GO:0005615]; perineuronal net [GO:0072534]; synapse [GO:0045202]	hyaluronic acid binding [GO:0005540]
Amniotic fluid (AF)	DS down	P24593	IBP5_HUMAN	Insulin-like growth factor-binding protein 5 (IBP-5) (IGF-binding protein 5) (IGFBP-5)	IGFBP5 IBP5	TISSUE SPECIFICITY: Osteosarcoma, and at lower levels in liver, kidney and brain.	cellular response to cAMP [GO:0071320]; cellular response to organic cyclic compound [GO:0071407]; female pregnancy [GO:0007565]; glucose homeostasis [GO:0042593]; hair follicle morphogenesis [GO:0031069]; insulin-like growth factor receptor signaling pathway [GO:0048009]; intracellular signal transduction [GO:0035556]; lung alveolus development [GO:0048286]; mammary gland involution [GO:0060056]…	endoplasmic reticulum lumen [GO:0005788]; extracellular region [GO:0005576]; extracellular space [GO:0005615]; insulin-like growth factor binding protein complex [GO:0016942]; insulin-like growth factor ternary complex [GO:0042567]	fibronectin binding [GO:0001968]; insulin-like growth factor I binding [GO:0031994]; insulin-like growth factor II binding [GO:0031995]
Amniotic fluid (AF)	DS down	P08473	NEP_HUMAN	Neprilysin (EC 3.4.24.11) (Atriopeptidase) (Common acute lymphocytic leukemia antigen) (CALLA) (Enkephalinase) (Neutral endopeptidase 24.11) (NEP) (Neutral endopeptidase) (Skin fibroblast elastase) (SFE) (CD antigen CD10)	MME EPN		amyloid-beta clearance [GO:0097242]; amyloid-beta clearance by cellular catabolic process [GO:0150094]; amyloid-beta metabolic process [GO:0050435]; bradykinin catabolic process [GO:0010815]; cellular response to cytokine stimulus [GO:0071345]; cellular response to UV-A [GO:0071492]; cellular response to UV-B [GO:0071493]; creatinine metabolic process [GO:0046449]; hormone catabolic process [GO:0…	axon [GO:0030424]; brush border [GO:0005903]; cell surface [GO:0009986]; cytoplasm [GO:0005737]; cytoplasmic vesicle [GO:0031410]; dendrite [GO:0030425]; early endosome [GO:0005769]; extracellular exosome [GO:0070062]; focal adhesion [GO:0005925]; membrane [GO:0016020]; membrane raft [GO:0045121]; neuron projection terminus [GO:0044306]; neuronal cell body [GO:0043025]; plasma membrane [GO:000588…	cardiolipin binding [GO:1901612]; endopeptidase activity [GO:0004175]; exopeptidase activity [GO:0008238]; metalloendopeptidase activity [GO:0004222]; oligopeptidase activity [GO:0070012]; peptide binding [GO:0042277]; phosphatidylserine binding [GO:0001786]; protein homodimerization activity [GO:0042803]; zinc ion binding [GO:0008270]	DISEASE: Charcot-Marie-Tooth disease, axonal, 2T (CMT2T) [MIM:617017]: An axonal form of Charcot-Marie-Tooth disease, a disorder of the peripheral nervous system, characterized by progressive weakness and atrophy, initially of the peroneal muscles and later of the distal muscles of the arms. Charcot-Marie-Tooth disease is classified in two main groups on the basis of electrophysiologic properties…
Amniotic fluid (AF)	DS down	Q9H3R2	MUC13_HUMAN	Mucin-13 (MUC-13) (Down-regulated in colon cancer 1)	MUC13 DRCC1 RECC UNQ6194/PRO20221	TISSUE SPECIFICITY: Highly expressed in epithelial tissues, particularly those of the gastrointestinal and respiratory tracts, such as large intestine and trachea, followed by kidney, small intestine, appendix and stomach. {ECO:0000269|PubMed:11278439}.	maintenance of gastrointestinal epithelium [GO:0030277]	apical plasma membrane [GO:0016324]; cytosol [GO:0005829]; extracellular space [GO:0005615]; Golgi lumen [GO:0005796]; plasma membrane [GO:0005886]	protein homodimerization activity [GO:0042803]
Amniotic fluid (AF)	DS down	P98088	MUC5A_HUMAN	Mucin-5AC (MUC-5AC) (Gastric mucin) (Major airway glycoprotein) (Mucin-5 subtype AC, tracheobronchial) (Tracheobronchial mucin) (TBM)	MUC5AC MUC5	TISSUE SPECIFICITY: Highly expressed in surface mucosal cells of respiratory tract and stomach epithelia. Overexpressed in a number of carcinomas. Also expressed in Barrett's esophagus epithelium and in the proximal duodenum. {ECO:0000269|PubMed:14535999, ECO:0000269|PubMed:7513696}.		extracellular exosome [GO:0070062]; extracellular matrix [GO:0031012]; extracellular space [GO:0005615]; Golgi lumen [GO:0005796]; mucus layer [GO:0070701]; plasma membrane [GO:0005886]	extracellular matrix structural constituent [GO:0005201]; metal ion binding [GO:0046872]
Amniotic fluid (AF)	DS down	P21589	5NTD_HUMAN	5'-nucleotidase (5'-NT) (EC 3.1.3.35) (EC 3.1.3.5) (EC 3.1.3.89) (EC 3.1.3.91) (EC 3.1.3.99) (5'-deoxynucleotidase) (Ecto-5'-nucleotidase) (IMP-specific 5'-nucleotidase) (Thymidylate 5'-phosphatase) (CD antigen CD73)	NT5E NT5 NTE		adenosine biosynthetic process [GO:0046086]; ADP catabolic process [GO:0046032]; AMP catabolic process [GO:0006196]; ATP metabolic process [GO:0046034]; calcium ion homeostasis [GO:0055074]; DNA metabolic process [GO:0006259]; inhibition of non-skeletal tissue mineralization [GO:0140928]; leukocyte cell-cell adhesion [GO:0007159]; negative regulation of inflammatory response [GO:0050728]; respons…	cell surface [GO:0009986]; cytosol [GO:0005829]; external side of plasma membrane [GO:0009897]; extracellular exosome [GO:0070062]; membrane [GO:0016020]; nucleoplasm [GO:0005654]; plasma membrane [GO:0005886]	5'-deoxynucleotidase activity [GO:0002953]; 5'-nucleotidase activity [GO:0008253]; GMP 5'-nucleotidase activity [GO:0050484]; identical protein binding [GO:0042802]; IMP 5'-nucleotidase activity [GO:0050483]; nucleotide binding [GO:0000166]; thymidylate 5'-phosphatase activity [GO:0050340]; XMP 5'-nucleosidase activity [GO:0106411]; zinc ion binding [GO:0008270]	DISEASE: Calcification of joints and arteries (CALJA) [MIM:211800]: A condition characterized by adult-onset calcification of the lower extremity arteries, including the iliac, femoral and tibial arteries, and hand and foot capsule joints. Age of onset has been reported as early as the second decade of life, usually involving intense joint pain or calcification in the hands. {ECO:0000269|PubMed:2…
Amniotic fluid (AF)	DS down	P14410	SUIS_HUMAN	Sucrase-isomaltase, intestinal [Cleaved into: Sucrase (EC 3.2.1.48); Isomaltase (EC 3.2.1.10)]	SI	TISSUE SPECIFICITY: Expressed in the poorly differentiated crypt cells of the small intestine as well as in the mature villous cells. Expressed at very low levels in the colon. {ECO:0000269|PubMed:1677636}.	polysaccharide digestion [GO:0044245]; sucrose catabolic process [GO:0005987]	apical plasma membrane [GO:0016324]; brush border [GO:0005903]; extracellular exosome [GO:0070062]; Golgi apparatus [GO:0005794]; plasma membrane [GO:0005886]	alpha-1,4-glucosidase activity [GO:0004558]; carbohydrate binding [GO:0030246]; oligo-1,6-glucosidase activity [GO:0004574]; sucrose alpha-glucosidase activity [GO:0004575]	DISEASE: Congenital sucrase-isomaltase deficiency (CSID) [MIM:222900]: Autosomal recessive intestinal disorder that is clinically characterized by fermentative diarrhea, abdominal pain, and cramps upon ingestion of sugar. The symptoms are the consequence of absent or drastically reduced enzymatic activities of sucrase and isomaltase. The prevalence of CSID is 0.02 % in individuals of European des…
Amniotic fluid (AF)	DS down	P02787	TRFE_HUMAN	Serotransferrin (Transferrin) (Beta-1 metal-binding globulin) (Siderophilin)	TF PRO1400	TISSUE SPECIFICITY: Expressed by the liver and secreted in plasma.	actin filament organization [GO:0007015]; antibacterial humoral response [GO:0019731]; cellular response to iron ion [GO:0071281]; ERK1 and ERK2 cascade [GO:0070371]; intracellular iron ion homeostasis [GO:0006879]; iron ion transport [GO:0006826]; multicellular organismal-level iron ion homeostasis [GO:0060586]; osteoclast differentiation [GO:0030316]; positive regulation of bone resorption [GO:…	apical plasma membrane [GO:0016324]; basal part of cell [GO:0045178]; basal plasma membrane [GO:0009925]; blood microparticle [GO:0072562]; cell surface [GO:0009986]; clathrin-coated endocytic vesicle membrane [GO:0030669]; clathrin-coated pit [GO:0005905]; cytoplasmic vesicle [GO:0031410]; early endosome [GO:0005769]; endocytic vesicle [GO:0030139]; endoplasmic reticulum lumen [GO:0005788]; endo…	enzyme binding [GO:0019899]; ferric iron binding [GO:0008199]; ferrous iron binding [GO:0008198]; iron chaperone activity [GO:0034986]; transferrin receptor binding [GO:1990459]; transmembrane transporter binding [GO:0044325]	DISEASE: Atransferrinemia (ATRAF) [MIM:209300]: A rare autosomal recessive disorder characterized by abnormal synthesis of transferrin leading to iron overload and microcytic hypochromic anemia. {ECO:0000269|PubMed:11110675, ECO:0000269|PubMed:15466165}. Note=The disease is caused by variants affecting the gene represented in this entry.
Amniotic fluid (AF)	DS down	P68363	TBA1B_HUMAN	Tubulin alpha-1B chain (EC 3.6.5.-) (Alpha-tubulin ubiquitous) (Tubulin K-alpha-1) (Tubulin alpha-ubiquitous chain) [Cleaved into: Detyrosinated tubulin alpha-1B chain]	TUBA1B		cell division [GO:0051301]; cellular response to interleukin-4 [GO:0071353]; cytoskeleton-dependent intracellular transport [GO:0030705]; microtubule cytoskeleton organization [GO:0000226]; microtubule-based process [GO:0007017]; mitotic cell cycle [GO:0000278]	cytoplasm [GO:0005737]; cytoplasmic microtubule [GO:0005881]; microtubule [GO:0005874]; microtubule cytoskeleton [GO:0015630]	double-stranded RNA binding [GO:0003725]; GTP binding [GO:0005525]; GTPase activity [GO:0003924]; structural constituent of cytoskeleton [GO:0005200]; structural molecule activity [GO:0005198]; ubiquitin protein ligase binding [GO:0031625]
Amniotic fluid (AF)	DS down	A8K7I4	CLCA1_HUMAN	Calcium-activated chloride channel regulator 1 (EC 3.4.-.-) (Calcium-activated chloride channel family member 1) (hCLCA1) (Calcium-activated chloride channel protein 1) (CaCC-1) (hCaCC-1)	CLCA1 CACC1	TISSUE SPECIFICITY: Highly expressed in small intestine and colon namely in intestinal basal crypt epithelia and goblet cells, and appendix. Weakly expressed in uterus, testis and kidney. Expressed in the airways epithelium of both asthmatic and healthy patients. Expressed in the bronchial epithelium, especially in mucus-producing goblet cells. Expressed in normal turbinate mucosa and nasal polyp…	calcium ion transport [GO:0006816]; cellular response to hypoxia [GO:0071456]; monoatomic ion transmembrane transport [GO:0034220]; proteolysis [GO:0006508]	extracellular region [GO:0005576]; microvillus [GO:0005902]; plasma membrane [GO:0005886]; zymogen granule membrane [GO:0042589]	chloride channel activity [GO:0005254]; intracellularly calcium-gated chloride channel activity [GO:0005229]; metal ion binding [GO:0046872]; metalloendopeptidase activity [GO:0004222]
Amniotic fluid (AF)	DS down	Q9NP55	BPIA1_HUMAN	BPI fold-containing family A member 1 (Lung-specific protein X) (Nasopharyngeal carcinoma-related protein) (Palate lung and nasal epithelium clone protein) (Secretory protein in upper respiratory tracts) (Short PLUNC1) (SPLUNC1) (Tracheal epithelium-enriched protein) (Von Ebner protein Hl)	BPIFA1 LUNX NASG PLUNC SPLUNC1 SPURT UNQ787/PRO1606	TISSUE SPECIFICITY: Highly expressed in lung, upper airways and nasopharyngeal regions, including trachea and nasal epithelium (at protein level) (PubMed:11018263, PubMed:11251963, PubMed:11425234, PubMed:12409287, PubMed:26559477). Specifically expressed in the secretory ducts and submucosal glands of tracheobronchial tissues (at protein level) (PubMed:11425234, PubMed:12409287). Also expressed …	antibacterial humoral response [GO:0019731]; antimicrobial humoral immune response mediated by antimicrobial peptide [GO:0061844]; defense response to virus [GO:0051607]; immune response in nasopharyngeal-associated lymphoid tissue [GO:0002395]; innate immune response [GO:0045087]; multicellular organismal-level water homeostasis [GO:0050891]; negative regulation of single-species biofilm formati…	extracellular region [GO:0005576]; extracellular space [GO:0005615]	lipid binding [GO:0008289]
Amniotic fluid (AF)	DS down	P02771	FETA_HUMAN	Alpha-fetoprotein (Alpha-1-fetoprotein) (Alpha-fetoglobulin)	AFP HPAFP	TISSUE SPECIFICITY: Plasma. Synthesized by the fetal liver and yolk sac.	ovulation from ovarian follicle [GO:0001542]; progesterone metabolic process [GO:0042448]	cytoplasm [GO:0005737]; endoplasmic reticulum lumen [GO:0005788]; extracellular space [GO:0005615]	metal ion binding [GO:0046872]; small molecule binding [GO:0036094]	DISEASE: Alpha-fetoprotein deficiency (AFPD) [MIM:615969]: A benign condition characterized by undetectable AFP levels in the amniotic fluid. Affected individuals are asymptomatic and present normal development. {ECO:0000269|PubMed:15280901, ECO:0000269|PubMed:18854864}. Note=The disease is caused by variants affecting the gene represented in this entry.; DISEASE: Alpha-fetoprotein, hereditary pe…
Amniotic fluid (AF)	DS down	P00441	SODC_HUMAN	Superoxide dismutase [Cu-Zn] (EC 1.15.1.1) (Superoxide dismutase 1) (hSod1)	SOD1		action potential initiation [GO:0099610]; anterograde axonal transport [GO:0008089]; apoptotic process [GO:0006915]; auditory receptor cell stereocilium organization [GO:0060088]; determination of adult lifespan [GO:0008340]; ectopic germ cell programmed cell death [GO:0035234]; embryo implantation [GO:0007566]; gene expression [GO:0010467]; glutathione metabolic process [GO:0006749]; heart contr…	axon cytoplasm [GO:1904115]; cytoplasm [GO:0005737]; cytoplasmic vesicle [GO:0031410]; cytosol [GO:0005829]; dendrite cytoplasm [GO:0032839]; extracellular exosome [GO:0070062]; extracellular region [GO:0005576]; extracellular space [GO:0005615]; mitochondrial intermembrane space [GO:0005758]; mitochondrial matrix [GO:0005759]; mitochondrion [GO:0005739]; neuronal cell body [GO:0043025]; nucleopl…	copper ion binding [GO:0005507]; identical protein binding [GO:0042802]; protein phosphatase 2B binding [GO:0030346]; protein-folding chaperone binding [GO:0051087]; small GTPase binding [GO:0031267]; superoxide dismutase activity [GO:0004784]; zinc ion binding [GO:0008270]	DISEASE: Amyotrophic lateral sclerosis 1 (ALS1) [MIM:105400]: A neurodegenerative disorder affecting upper motor neurons in the brain and lower motor neurons in the brain stem and spinal cord, resulting in fatal paralysis. Sensory abnormalities are absent. The pathologic hallmarks of the disease include pallor of the corticospinal tract due to loss of motor neurons, presence of ubiquitin-positive…
Maternal serum	DS up	P0DN86	CGB3_HUMAN	Choriogonadotropin subunit beta 3 (Choriogonadotropin subunit beta) (CG-beta) (Chorionic gonadotropin chain beta)	CGB3 CGB; CGB5; CGB8	TISSUE SPECIFICITY: High expression in the placenta throughout pregnancy. {ECO:0000269|PubMed:16123088}.	apoptotic process [GO:0006915]; cell-cell signaling [GO:0007267]; female gamete generation [GO:0007292]; G protein-coupled receptor signaling pathway [GO:0007186]; hormone-mediated signaling pathway [GO:0009755]; signal transduction [GO:0007165]	cytoplasm [GO:0005737]; extracellular region [GO:0005576]; extracellular space [GO:0005615]; pituitary gonadotropin complex [GO:0061696]	hormone activity [GO:0005179]
Maternal serum	DS up	P04217	A1BG_HUMAN	Alpha-1B-glycoprotein (Alpha-1-B glycoprotein)	A1BG	TISSUE SPECIFICITY: Plasma.	immune response-regulating signaling pathway [GO:0002764]	blood microparticle [GO:0072562]; collagen-containing extracellular matrix [GO:0062023]; extracellular exosome [GO:0070062]; extracellular region [GO:0005576]; extracellular space [GO:0005615]; ficolin-1-rich granule lumen [GO:1904813]; plasma membrane [GO:0005886]; platelet alpha granule lumen [GO:0031093]; secretory granule lumen [GO:0034774]
Maternal serum	DS up	P43652	AFAM_HUMAN	Afamin (Alpha-albumin) (Alpha-Alb)	AFM ALB2 ALBA	TISSUE SPECIFICITY: High level detected in plasma but also in extravascular fluids such as follicular and cerebrospinal fluids (at protein level). {ECO:0000269|PubMed:12463752, ECO:0000269|PubMed:15952736, ECO:0000269|PubMed:7517938}.	protein stabilization [GO:0050821]; protein transport within extracellular region [GO:0071693]; vitamin transport [GO:0051180]	blood microparticle [GO:0072562]; cytoplasm [GO:0005737]; extracellular exosome [GO:0070062]; extracellular region [GO:0005576]; extracellular space [GO:0005615]	vitamin E binding [GO:0008431]
Maternal serum	DS up	P0C0L4	CO4A_HUMAN	Complement C4-A (Acidic complement C4) (C3 and PZP-like alpha-2-macroglobulin domain-containing protein 2) [Cleaved into: Complement C4 beta chain; Complement C4-A alpha chain; C4a anaphylatoxin; C4b-A; C4d-A; Complement C4 gamma chain]	C4A CO4 CPAMD2	TISSUE SPECIFICITY: Complement component C4 is expressed at highest levels in the liver, at moderate levels in the adrenal cortex, adrenal medulla, thyroid gland, and the kidney, and at lowest levels in the heart, ovary, small intestine, thymus, pancreas and spleen. The extra-hepatic sites of expression may be important for the local protection and inflammatory response. {ECO:0000269|PubMed:11367…	complement activation [GO:0006956]; complement activation, classical pathway [GO:0006958]; inflammatory response [GO:0006954]; innate immune response [GO:0045087]; positive regulation of apoptotic cell clearance [GO:2000427]	axon [GO:0030424]; blood microparticle [GO:0072562]; dendrite [GO:0030425]; endoplasmic reticulum lumen [GO:0005788]; extracellular exosome [GO:0070062]; extracellular region [GO:0005576]; extracellular space [GO:0005615]; neuronal cell body [GO:0043025]; plasma membrane [GO:0005886]; synapse [GO:0045202]	complement component C1q complex binding [GO:0001849]; endopeptidase inhibitor activity [GO:0004866]	DISEASE: Complement component 4A deficiency (C4AD) [MIM:614380]: A rare defect of the complement classical pathway associated with the development of autoimmune disorders, mainly systemic lupus with or without associated glomerulonephritis. {ECO:0000269|PubMed:8473511}. Note=The disease is caused by variants affecting the gene represented in this entry.; DISEASE: Systemic lupus erythematosus (SLE…
Maternal serum	DS up	P00751	CFAB_HUMAN	Complement factor B (EC 3.4.21.47) (C3/C5 convertase) (Glycine-rich beta glycoprotein) (GBG) (PBF2) (Properdin factor B) [Cleaved into: Complement factor B Ba fragment; Complement factor B Bb fragment]	CFB BF BFD		complement activation [GO:0006956]; complement activation, alternative pathway [GO:0006957]; proteolysis [GO:0006508]; response to bacterium [GO:0009617]	blood microparticle [GO:0072562]; extracellular exosome [GO:0070062]; extracellular region [GO:0005576]; extracellular space [GO:0005615]; plasma membrane [GO:0005886]	complement binding [GO:0001848]; serine-type endopeptidase activity [GO:0004252]	DISEASE: Macular degeneration, age-related, 14 (ARMD14) [MIM:615489]: A form of age-related macular degeneration, a multifactorial eye disease and the most common cause of irreversible vision loss in the developed world. In most patients, the disease is manifest as ophthalmoscopically visible yellowish accumulations of protein and lipid that lie beneath the retinal pigment epithelium and within a…
Maternal serum	DS up	P08603	CFAH_HUMAN	Complement factor H (H factor 1)	CFH HF HF1 HF2	TISSUE SPECIFICITY: Expressed in the retinal pigment epithelium (at protein level) (PubMed:25136834). CFH is one of the most abundant complement components in blood where the liver is the major source of CFH protein in vivo. in addition, CFH is secreted by additional cell types including monocytes, fibroblasts, or endothelial cells (PubMed:2139673, PubMed:25136834, PubMed:2968404, PubMed:6444659)…	complement activation [GO:0006956]; complement activation, alternative pathway [GO:0006957]; proteolysis [GO:0006508]; regulation of complement activation [GO:0030449]; regulation of complement activation, alternative pathway [GO:0030451]; regulation of complement-dependent cytotoxicity [GO:1903659]	blood microparticle [GO:0072562]; extracellular exosome [GO:0070062]; extracellular region [GO:0005576]; extracellular space [GO:0005615]; serine-type endopeptidase complex [GO:1905370]; symbiont cell surface [GO:0106139]	complement component C3b binding [GO:0001851]; heparan sulfate proteoglycan binding [GO:0043395]; heparin binding [GO:0008201]; identical protein binding [GO:0042802]	DISEASE: Basal laminar drusen (BLD) [MIM:126700]: Drusen are extracellular deposits that accumulate below the retinal pigment epithelium on Bruch membrane. Basal laminar drusen refers to an early adult-onset drusen phenotype that shows a pattern of uniform small, slightly raised yellow subretinal nodules randomly scattered in the macula. In later stages, these drusen often become more numerous, w…
Maternal serum	DS up	Q03591	FHR1_HUMAN	Complement factor H-related protein 1 (FHR-1) (H factor-like protein 1) (FHL-1) (H-factor-like 1) (H36)	CFHR1 CFHL CFHL1 CFHL1P CFHR1P FHR1 HFL1 HFL2	TISSUE SPECIFICITY: Expressed by the liver and secreted in plasma.	complement activation [GO:0006956]; cytolysis by host of symbiont cells [GO:0051838]; negative regulation of protein binding [GO:0032091]	blood microparticle [GO:0072562]; extracellular region [GO:0005576]; extracellular space [GO:0005615]; protein-containing complex [GO:0032991]	complement component C3b binding [GO:0001851]; identical protein binding [GO:0042802]	DISEASE: Hemolytic uremic syndrome, atypical, 1 (AHUS1) [MIM:235400]: An atypical form of hemolytic uremic syndrome. It is a complex genetic disease characterized by microangiopathic hemolytic anemia, thrombocytopenia, renal failure and absence of episodes of enterocolitis and diarrhea. In contrast to typical hemolytic uremic syndrome, atypical forms have a poorer prognosis, with higher death rat…
Maternal serum	DS up	P00450	CERU_HUMAN	Ceruloplasmin (Cuproxidase ceruloplasmin) (EC 1.16.3.4) (Ferroxidase ceruloplasmin) (EC 1.16.3.1) (Glutathione peroxidase ceruloplasmin) (EC 1.11.1.9) (Glutathione-dependent peroxiredoxin ceruloplasmin) (EC 1.11.1.27)	CP	TISSUE SPECIFICITY: Expressed by the liver and secreted in plasma. {ECO:0000305|PubMed:12055353}.	intracellular copper ion homeostasis [GO:0006878]; intracellular iron ion homeostasis [GO:0006879]; iron ion transport [GO:0006826]	blood microparticle [GO:0072562]; endoplasmic reticulum lumen [GO:0005788]; extracellular exosome [GO:0070062]; extracellular region [GO:0005576]; extracellular space [GO:0005615]; lysosomal membrane [GO:0005765]; plasma membrane [GO:0005886]	copper ion binding [GO:0005507]; ferroxidase activity [GO:0004322]; glutathione peroxidase activity [GO:0004602]; oxidoreductase activity [GO:0016491]; oxidoreductase activity, acting on metal ions, oxygen as acceptor [GO:0016724]; phospholipid-hydroperoxide glutathione peroxidase activity [GO:0047066]; protein-folding chaperone binding [GO:0051087]	DISEASE: Aceruloplasminemia (ACEP) [MIM:604290]: An autosomal recessive disorder of iron metabolism characterized by iron accumulation in the brain as well as visceral organs. Clinical features consist of the triad of retinal degeneration, diabetes mellitus and neurological disturbances. {ECO:0000269|PubMed:7708681}. Note=The disease is caused by variants affecting the gene represented in this en…
Maternal serum	DS up	P15169	CBPN_HUMAN	Carboxypeptidase N catalytic chain (CPN) (EC 3.4.17.3) (Anaphylatoxin inactivator) (Arginine carboxypeptidase) (Carboxypeptidase N polypeptide 1) (Carboxypeptidase N small subunit) (Kininase-1) (Lysine carboxypeptidase) (Plasma carboxypeptidase B) (Serum carboxypeptidase N) (SCPN)	CPN1 ACBP	TISSUE SPECIFICITY: Synthesized in the liver and secreted in plasma.	bradykinin catabolic process [GO:0010815]; peptide metabolic process [GO:0006518]; protein catabolic process [GO:0030163]; protein processing [GO:0016485]; response to glucocorticoid [GO:0051384]	extracellular region [GO:0005576]; extracellular space [GO:0005615]	metallocarboxypeptidase activity [GO:0004181]; zinc ion binding [GO:0008270]	DISEASE: Carboxypeptidase N deficiency (CPND) [MIM:212070]: Patients affected present some combination of angioedema or chronic urticaria, as well as hay fever or asthma, and have also slightly depressed serum carboxy peptidase N, suggestive of autosomal recessive inheritance of this disorder. {ECO:0000269|PubMed:12560874}. Note=The disease is caused by variants affecting the gene represented in …
Maternal serum	DS up	P17661	DESM_HUMAN	Desmin	DES		cytoskeleton organization [GO:0007010]; intermediate filament organization [GO:0045109]; muscle contraction [GO:0006936]; nuclear envelope organization [GO:0006998]; regulation of heart contraction [GO:0008016]; skeletal muscle organ development [GO:0060538]	cardiac myofibril [GO:0097512]; cell tip [GO:0051286]; cell-cell junction [GO:0005911]; cytosol [GO:0005829]; extracellular exosome [GO:0070062]; fascia adherens [GO:0005916]; intercalated disc [GO:0014704]; intermediate filament [GO:0005882]; intermediate filament cytoskeleton [GO:0045111]; neuromuscular junction [GO:0031594]; nuclear envelope [GO:0005635]; nucleus [GO:0005634]; sarcolemma [GO:0…	cytoskeletal protein binding [GO:0008092]; identical protein binding [GO:0042802]; structural constituent of cytoskeleton [GO:0005200]	DISEASE: Myopathy, myofibrillar, 1 (MFM1) [MIM:601419]: A form of myofibrillar myopathy, a group of chronic neuromuscular disorders characterized at ultrastructural level by disintegration of the sarcomeric Z disk and myofibrils, and replacement of the normal myofibrillar markings by small dense granules, or larger hyaline masses, or amorphous material. MFM1 is characterized by skeletal muscle we…
Maternal serum	DS up	P00747	PLMN_HUMAN	Plasminogen (EC 3.4.21.7) [Cleaved into: Plasmin heavy chain A; Activation peptide; Angiostatin; Plasmin heavy chain A, short form; Plasmin light chain B]	PLG	TISSUE SPECIFICITY: Present in plasma and many other extracellular fluids. It is synthesized in the liver.	biological process involved in interaction with symbiont [GO:0051702]; blood coagulation [GO:0007596]; extracellular matrix disassembly [GO:0022617]; fibrinolysis [GO:0042730]; labyrinthine layer blood vessel development [GO:0060716]; mononuclear cell migration [GO:0071674]; muscle cell cellular homeostasis [GO:0046716]; myoblast differentiation [GO:0045445]; negative regulation of cell populatio…	blood microparticle [GO:0072562]; cell surface [GO:0009986]; collagen-containing extracellular matrix [GO:0062023]; external side of plasma membrane [GO:0009897]; extracellular exosome [GO:0070062]; extracellular region [GO:0005576]; extracellular space [GO:0005615]; glutamatergic synapse [GO:0098978]; plasma membrane [GO:0005886]; platelet alpha granule lumen [GO:0031093]; Schaffer collateral - …	apolipoprotein binding [GO:0034185]; endopeptidase activity [GO:0004175]; enzyme binding [GO:0019899]; kinase binding [GO:0019900]; protease binding [GO:0002020]; protein antigen binding [GO:1990405]; protein domain specific binding [GO:0019904]; protein-folding chaperone binding [GO:0051087]; serine-type endopeptidase activity [GO:0004252]; serine-type peptidase activity [GO:0008236]; signaling …	DISEASE: Plasminogen deficiency (PLGD) [MIM:217090]: A disorder characterized by decreased serum plasminogen activity. Two forms of the disorder are distinguished: type 1 deficiency is additionally characterized by decreased plasminogen antigen levels and clinical symptoms, whereas type 2 deficiency, also known as dysplasminogenemia, is characterized by normal, or slightly reduced antigen levels,…
Maternal serum	DS up	P01009	A1AT_HUMAN	Alpha-1-antitrypsin (Alpha-1 protease inhibitor) (Alpha-1-antiproteinase) (Serpin A1) [Cleaved into: Short peptide from AAT (SPAAT)]	SERPINA1 AAT PI PRO0684 PRO2209	TISSUE SPECIFICITY: Ubiquitous. Expressed in leukocytes and plasma. {ECO:0000269|PubMed:23826168}.	acute-phase response [GO:0006953]; blood coagulation [GO:0007596]	collagen-containing extracellular matrix [GO:0062023]; COPII-coated ER to Golgi transport vesicle [GO:0030134]; endoplasmic reticulum [GO:0005783]; endoplasmic reticulum lumen [GO:0005788]; endoplasmic reticulum-Golgi intermediate compartment membrane [GO:0033116]; extracellular exosome [GO:0070062]; extracellular region [GO:0005576]; extracellular space [GO:0005615]; ficolin-1-rich granule lumen…	identical protein binding [GO:0042802]; protease binding [GO:0002020]; serine-type endopeptidase inhibitor activity [GO:0004867]	DISEASE: Alpha-1-antitrypsin deficiency (A1ATD) [MIM:613490]: A disorder whose most common manifestation is emphysema, which becomes evident by the third to fourth decade. A less common manifestation of the deficiency is liver disease, which occurs in children and adults, and may result in cirrhosis and liver failure. Environmental factors, particularly cigarette smoking, greatly increase the ris…
Maternal serum	DS up	P02787	TRFE_HUMAN	Serotransferrin (Transferrin) (Beta-1 metal-binding globulin) (Siderophilin)	TF PRO1400	TISSUE SPECIFICITY: Expressed by the liver and secreted in plasma.	actin filament organization [GO:0007015]; antibacterial humoral response [GO:0019731]; cellular response to iron ion [GO:0071281]; ERK1 and ERK2 cascade [GO:0070371]; intracellular iron ion homeostasis [GO:0006879]; iron ion transport [GO:0006826]; multicellular organismal-level iron ion homeostasis [GO:0060586]; osteoclast differentiation [GO:0030316]; positive regulation of bone resorption [GO:…	apical plasma membrane [GO:0016324]; basal part of cell [GO:0045178]; basal plasma membrane [GO:0009925]; blood microparticle [GO:0072562]; cell surface [GO:0009986]; clathrin-coated endocytic vesicle membrane [GO:0030669]; clathrin-coated pit [GO:0005905]; cytoplasmic vesicle [GO:0031410]; early endosome [GO:0005769]; endocytic vesicle [GO:0030139]; endoplasmic reticulum lumen [GO:0005788]; endo…	enzyme binding [GO:0019899]; ferric iron binding [GO:0008199]; ferrous iron binding [GO:0008198]; iron chaperone activity [GO:0034986]; transferrin receptor binding [GO:1990459]; transmembrane transporter binding [GO:0044325]	DISEASE: Atransferrinemia (ATRAF) [MIM:209300]: A rare autosomal recessive disorder characterized by abnormal synthesis of transferrin leading to iron overload and microcytic hypochromic anemia. {ECO:0000269|PubMed:11110675, ECO:0000269|PubMed:15466165}. Note=The disease is caused by variants affecting the gene represented in this entry.
Maternal serum	DS up	O14792	HS3S1_HUMAN	Heparan sulfate glucosamine 3-O-sulfotransferase 1 (EC 2.8.2.23) (Heparan sulfate D-glucosaminyl 3-O-sulfotransferase 1) (3-OST-1) (Heparan sulfate 3-O-sulfotransferase 1) (h3-OST-1)	HS3ST1 3OST 3OST1	TISSUE SPECIFICITY: Highly expressed in the brain and kidney and weakly expressed in the heart, lung and placenta. {ECO:0000269|PubMed:9988767}.	glycosaminoglycan biosynthetic process [GO:0006024]; heparan sulfate proteoglycan biosynthetic process, enzymatic modification [GO:0015015]	Golgi lumen [GO:0005796]	[heparan sulfate]-glucosamine 3-sulfotransferase 1 activity [GO:0008467]; sulfotransferase activity [GO:0008146]
Maternal serum	DS up	P06727	APOA4_HUMAN	Apolipoprotein A-IV (Apo-AIV) (ApoA-IV) (Apolipoprotein A4)	APOA4	TISSUE SPECIFICITY: Synthesized primarily in the intestine and secreted in plasma.	acylglycerol homeostasis [GO:0055090]; cholesterol efflux [GO:0033344]; cholesterol homeostasis [GO:0042632]; cholesterol metabolic process [GO:0008203]; chylomicron assembly [GO:0034378]; chylomicron remodeling [GO:0034371]; high-density lipoprotein particle remodeling [GO:0034375]; hydrogen peroxide catabolic process [GO:0042744]; innate immune response in mucosa [GO:0002227]; leukocyte cell-ce…	blood microparticle [GO:0072562]; chylomicron [GO:0042627]; collagen-containing extracellular matrix [GO:0062023]; cytosol [GO:0005829]; early endosome [GO:0005769]; endoplasmic reticulum lumen [GO:0005788]; extracellular exosome [GO:0070062]; extracellular region [GO:0005576]; extracellular space [GO:0005615]; extracellular vesicle [GO:1903561]; high-density lipoprotein particle [GO:0034364]; lo…	antioxidant activity [GO:0016209]; cholesterol transfer activity [GO:0120020]; copper ion binding [GO:0005507]; identical protein binding [GO:0042802]; lipid binding [GO:0008289]; lipid transporter activity [GO:0005319]; phosphatidylcholine binding [GO:0031210]; phosphatidylcholine-sterol O-acyltransferase activator activity [GO:0060228]; phospholipid binding [GO:0005543]; protein homodimerizatio…
Maternal serum	DS up	O95445	APOM_HUMAN	Apolipoprotein M (Apo-M) (ApoM) (Protein G3a)	APOM G3A NG20 HSPC336	TISSUE SPECIFICITY: Plasma protein. Expressed in liver and kidney.	cholesterol efflux [GO:0033344]; cholesterol homeostasis [GO:0042632]; high-density lipoprotein particle assembly [GO:0034380]; high-density lipoprotein particle clearance [GO:0034384]; high-density lipoprotein particle remodeling [GO:0034375]; lipoprotein metabolic process [GO:0042157]; negative regulation of plasma lipoprotein oxidation [GO:0034445]; reverse cholesterol transport [GO:0043691]	discoidal high-density lipoprotein particle [GO:0034365]; extracellular region [GO:0005576]; high-density lipoprotein particle [GO:0034364]; low-density lipoprotein particle [GO:0034362]; spherical high-density lipoprotein particle [GO:0034366]; very-low-density lipoprotein particle [GO:0034361]	antioxidant activity [GO:0016209]; lipid transporter activity [GO:0005319]; phospholipid binding [GO:0005543]
Maternal serum	DS up	P02753	RET4_HUMAN	Retinol-binding protein 4 (Plasma retinol-binding protein) (PRBP) (RBP) [Cleaved into: Plasma retinol-binding protein(1-182); Plasma retinol-binding protein(1-181); Plasma retinol-binding protein(1-179); Plasma retinol-binding protein(1-176)]	RBP4 PRO2222	TISSUE SPECIFICITY: Detected in blood plasma and in urine (at protein level). {ECO:0000269|PubMed:2444024, ECO:0000269|PubMed:5541771}.	cardiac muscle tissue development [GO:0048738]; embryonic organ morphogenesis [GO:0048562]; embryonic retina morphogenesis in camera-type eye [GO:0060059]; embryonic skeletal system development [GO:0048706]; eye development [GO:0001654]; female genitalia morphogenesis [GO:0048807]; gluconeogenesis [GO:0006094]; glucose homeostasis [GO:0042593]; heart development [GO:0007507]; heart trabecula form…	extracellular exosome [GO:0070062]; extracellular region [GO:0005576]; extracellular space [GO:0005615]	retinal binding [GO:0016918]; retinol binding [GO:0019841]; retinol transmembrane transporter activity [GO:0034632]	DISEASE: Retinal dystrophy, iris coloboma, and comedogenic acne syndrome (RDCCAS) [MIM:615147]: A disease characterized by retinal degeneration, ocular colobomas involving both the anterior and posterior segment, impaired night vision and loss of visual acuity. Additional characteristic features include developmental abnormalities and severe acne. {ECO:0000269|PubMed:10232633, ECO:0000269|PubMed:…
Maternal serum	DS up	P25311	ZA2G_HUMAN	Zinc-alpha-2-glycoprotein (Zn-alpha-2-GP) (Zn-alpha-2-glycoprotein)	AZGP1 ZAG ZNGP1	TISSUE SPECIFICITY: Blood plasma, seminal plasma, urine, saliva, sweat, epithelial cells of various human glands, liver.	cell adhesion [GO:0007155]; detection of chemical stimulus involved in sensory perception of bitter taste [GO:0001580]; immune response [GO:0006955]; negative regulation of cell population proliferation [GO:0008285]	collagen-containing extracellular matrix [GO:0062023]; external side of plasma membrane [GO:0009897]; extracellular exosome [GO:0070062]; extracellular region [GO:0005576]; extracellular space [GO:0005615]; nucleus [GO:0005634]	protein transmembrane transporter activity [GO:0008320]; RNA nuclease activity [GO:0004540]
Maternal serum	DS up	P02751	FINC_HUMAN	Fibronectin (FN) (Cold-insoluble globulin) (CIG) [Cleaved into: Anastellin; Ugl-Y1; Ugl-Y2; Ugl-Y3]	FN1 FN	TISSUE SPECIFICITY: Expressed in the inner limiting membrane and around blood vessels in the retina (at protein level) (PubMed:29777959). Plasma FN (soluble dimeric form) is secreted by hepatocytes. Cellular FN (dimeric or cross-linked multimeric forms), made by fibroblasts, epithelial and other cell types, is deposited as fibrils in the extracellular matrix. Ugl-Y1, Ugl-Y2 and Ugl-Y3 are found i…	acute-phase response [GO:0006953]; angiogenesis [GO:0001525]; biological process involved in interaction with symbiont [GO:0051702]; calcium-independent cell-matrix adhesion [GO:0007161]; cell adhesion [GO:0007155]; cell-matrix adhesion [GO:0007160]; cell-substrate junction assembly [GO:0007044]; endodermal cell differentiation [GO:0035987]; heart development [GO:0007507]; integrin activation [GO…	apical plasma membrane [GO:0016324]; basement membrane [GO:0005604]; blood microparticle [GO:0072562]; collagen-containing extracellular matrix [GO:0062023]; endoplasmic reticulum lumen [GO:0005788]; endoplasmic reticulum-Golgi intermediate compartment [GO:0005793]; extracellular exosome [GO:0070062]; extracellular matrix [GO:0031012]; extracellular region [GO:0005576]; extracellular space [GO:00…	collagen binding [GO:0005518]; extracellular matrix structural constituent [GO:0005201]; heparin binding [GO:0008201]; identical protein binding [GO:0042802]; integrin binding [GO:0005178]; peptidase activator activity [GO:0016504]; protease binding [GO:0002020]; proteoglycan binding [GO:0043394]; signaling receptor binding [GO:0005102]	DISEASE: Glomerulopathy with fibronectin deposits 2 (GFND2) [MIM:601894]: Genetically heterogeneous autosomal dominant disorder characterized clinically by proteinuria, microscopic hematuria, and hypertension that leads to end-stage renal failure in the second to fifth decade of life. {ECO:0000269|PubMed:18268355}. Note=The disease is caused by variants affecting the gene represented in this entr…
Maternal serum	DS up	Q9UGM5	FETUB_HUMAN	Fetuin-B (16G2) (Fetuin-like protein IRL685) (Gugu)	FETUB	TISSUE SPECIFICITY: Liver and testis.	binding of sperm to zona pellucida [GO:0007339]; negative regulation of endopeptidase activity [GO:0010951]; single fertilization [GO:0007338]	extracellular exosome [GO:0070062]; extracellular region [GO:0005576]	cysteine-type endopeptidase inhibitor activity [GO:0004869]; metalloendopeptidase inhibitor activity [GO:0008191]
Maternal serum	DS up	P02768	ALBU_HUMAN	Albumin	ALB GIG20 GIG42 PRO0903 PRO1708 PRO2044 PRO2619 PRO2675 UNQ696/PRO1341	TISSUE SPECIFICITY: Plasma.	cellular response to calcium ion starvation [GO:0072732]; cellular response to starvation [GO:0009267]; negative regulation of mitochondrial depolarization [GO:0051902]	blood microparticle [GO:0072562]; cytoplasm [GO:0005737]; endoplasmic reticulum [GO:0005783]; endoplasmic reticulum lumen [GO:0005788]; extracellular exosome [GO:0070062]; extracellular region [GO:0005576]; extracellular space [GO:0005615]; Golgi apparatus [GO:0005794]; nucleus [GO:0005634]; platelet alpha granule lumen [GO:0031093]; protein-containing complex [GO:0032991]	antioxidant activity [GO:0016209]; copper ion binding [GO:0005507]; DNA binding [GO:0003677]; enterobactin binding [GO:1903981]; exogenous protein binding [GO:0140272]; fatty acid binding [GO:0005504]; identical protein binding [GO:0042802]; protein-folding chaperone binding [GO:0051087]; pyridoxal phosphate binding [GO:0030170]; toxic substance binding [GO:0015643]	DISEASE: Hyperthyroxinemia, familial dysalbuminemic (FDAH) [MIM:615999]: A disorder characterized by abnormally elevated levels of total serum thyroxine (T4) in euthyroid patients. It is due to abnormal serum albumin that binds T4 with enhanced affinity. {ECO:0000269|PubMed:7852505, ECO:0000269|PubMed:8048949, ECO:0000269|PubMed:9329347, ECO:0000269|PubMed:9589637}. Note=The disease is caused by …
Maternal serum	DS up	P17936	IBP3_HUMAN	Insulin-like growth factor-binding protein 3 (IBP-3) (IGF-binding protein 3) (IGFBP-3)	IGFBP3 IBP3	TISSUE SPECIFICITY: Expressed by most tissues. Present in plasma.	apoptotic process [GO:0006915]; MAPK cascade [GO:0000165]; negative regulation of cell population proliferation [GO:0008285]; negative regulation of protein phosphorylation [GO:0001933]; negative regulation of signal transduction [GO:0009968]; negative regulation of smooth muscle cell migration [GO:0014912]; negative regulation of smooth muscle cell proliferation [GO:0048662]; osteoblast differen…	endoplasmic reticulum lumen [GO:0005788]; extracellular region [GO:0005576]; extracellular space [GO:0005615]; insulin-like growth factor binding protein complex [GO:0016942]; insulin-like growth factor ternary complex [GO:0042567]; nucleus [GO:0005634]	fibronectin binding [GO:0001968]; insulin-like growth factor binding [GO:0005520]; insulin-like growth factor I binding [GO:0031994]; insulin-like growth factor II binding [GO:0031995]; metal ion binding [GO:0046872]; protein tyrosine phosphatase activator activity [GO:0008160]
Maternal serum	DS up	Q06033	ITIH3_HUMAN	Inter-alpha-trypsin inhibitor heavy chain H3 (ITI heavy chain H3) (ITI-HC3) (Inter-alpha-inhibitor heavy chain 3) (Serum-derived hyaluronan-associated protein) (SHAP)	ITIH3		hyaluronan metabolic process [GO:0030212]	extracellular exosome [GO:0070062]; extracellular region [GO:0005576]; platelet dense granule lumen [GO:0031089]	endopeptidase inhibitor activity [GO:0004866]; serine-type endopeptidase inhibitor activity [GO:0004867]
Maternal serum	DS up	P02747	C1QC_HUMAN	Complement C1q subcomponent subunit C	C1QC C1QG		complement activation, classical pathway [GO:0006958]; immune response [GO:0006955]; innate immune response [GO:0045087]; negative regulation of granulocyte differentiation [GO:0030853]; negative regulation of macrophage differentiation [GO:0045650]; synapse pruning [GO:0098883]	blood microparticle [GO:0072562]; collagen trimer [GO:0005581]; collagen-containing extracellular matrix [GO:0062023]; complement component C1 complex [GO:0005602]; complement component C1q complex [GO:0062167]; extracellular region [GO:0005576]; extracellular space [GO:0005615]; postsynapse [GO:0098794]; synapse [GO:0045202]		DISEASE: C1q deficiency 3 (C1QD3) [MIM:620322]: An autosomal recessive disorder caused by impaired activation of the complement classical pathway. It generally leads to severe immune complex disease characterized by recurrent skin lesions, chronic infections, an increased risk of systemic lupus erythematosus, and glomerulonephritis. {ECO:0000269|PubMed:8630118}. Note=The disease is caused by vari…
Maternal serum	DS up	Q9Y3Z3	SAMH1_HUMAN	Deoxynucleoside triphosphate triphosphohydrolase SAMHD1 (dNTPase) (EC 3.1.5.-) (Dendritic cell-derived IFNG-induced protein) (DCIP) (Monocyte protein 5) (MOP-5) (SAM domain and HD domain-containing protein 1) (hSAMHD1)	SAMHD1 MOP5	TISSUE SPECIFICITY: Expressed in heart, skeletal muscle, spleen, liver, small intestine, placenta, lung and peripheral blood leukocytes (PubMed:11064105). No expression is seen in brain and thymus (PubMed:11064105). {ECO:0000269|PubMed:11064105}.	dATP catabolic process [GO:0046061]; defense response to virus [GO:0051607]; deoxyribonucleotide catabolic process [GO:0009264]; dGTP catabolic process [GO:0006203]; DNA damage response [GO:0006974]; DNA strand resection involved in replication fork processing [GO:0110025]; double-strand break repair via homologous recombination [GO:0000724]; immune response [GO:0006955]; innate immune response […	nucleoplasm [GO:0005654]; nucleus [GO:0005634]; plasma membrane [GO:0005886]; site of double-strand break [GO:0035861]; tetraspanin-enriched microdomain [GO:0097197]	deoxynucleoside triphosphate hydrolase activity [GO:0106375]; dGTP binding [GO:0032567]; dGTPase activity [GO:0008832]; GTP binding [GO:0005525]; identical protein binding [GO:0042802]; nucleic acid binding [GO:0003676]; RNA binding [GO:0003723]; RNA nuclease activity [GO:0004540]; single-stranded DNA binding [GO:0003697]; zinc ion binding [GO:0008270]	DISEASE: Aicardi-Goutieres syndrome 5 (AGS5) [MIM:612952]: A form of Aicardi-Goutieres syndrome, a genetically heterogeneous disease characterized by cerebral atrophy, leukoencephalopathy, intracranial calcifications, chronic cerebrospinal fluid (CSF) lymphocytosis, increased CSF alpha-interferon, and negative serologic investigations for common prenatal infection. Clinical features as thrombocyt…
Maternal serum	DS up	Q9Y279	VSIG4_HUMAN	V-set and immunoglobulin domain-containing protein 4 (Protein Z39Ig)	VSIG4 CRIg Z39IG UNQ317/PRO362	TISSUE SPECIFICITY: Abundantly expressed in several fetal tissues. In adult tissues, highest expression in lung and placenta. Expressed in resting macrophages. {ECO:0000269|PubMed:11004523, ECO:0000269|PubMed:17016562}.	complement activation, alternative pathway [GO:0006957]; negative regulation of complement activation, alternative pathway [GO:0045957]; negative regulation of interleukin-2 production [GO:0032703]; negative regulation of macrophage activation [GO:0043031]; negative regulation of T cell proliferation [GO:0042130]	membrane [GO:0016020]; protein-containing complex [GO:0032991]	complement component C3b binding [GO:0001851]
Maternal serum	DS up	P01024	CO3_HUMAN	Complement C3 (C3 and PZP-like alpha-2-macroglobulin domain-containing protein 1) [Cleaved into: Complement C3 beta chain; C3-beta-c (C3bc); Complement C3 alpha chain; C3a anaphylatoxin; Acylation stimulating protein (ASP) (C3adesArg); Complement C3b alpha' chain; Complement C3c alpha' chain fragment 1; Complement C3dg fragment; Complement C3g fragment; Complement C3d fragment; Complement C3f fra…	C3 CPAMD1	TISSUE SPECIFICITY: Plasma. The acylation stimulating protein (ASP) is expressed in adipocytes and released into the plasma during both the fasting and postprandial periods. {ECO:0000269|PubMed:15833747, ECO:0000269|PubMed:9555951}.	amyloid-beta clearance [GO:0097242]; B cell activation [GO:0042113]; complement activation [GO:0006956]; complement activation, alternative pathway [GO:0006957]; complement activation, classical pathway [GO:0006958]; complement receptor mediated signaling pathway [GO:0002430]; complement-dependent cytotoxicity [GO:0097278]; complement-mediated synapse pruning [GO:0150062]; fatty acid metabolic pr…	azurophil granule lumen [GO:0035578]; blood microparticle [GO:0072562]; cell surface [GO:0009986]; endoplasmic reticulum lumen [GO:0005788]; extracellular exosome [GO:0070062]; extracellular region [GO:0005576]; extracellular space [GO:0005615]; plasma membrane [GO:0005886]; protein-containing complex [GO:0032991]; secretory granule lumen [GO:0034774]	C5L2 anaphylatoxin chemotactic receptor binding [GO:0031715]; endopeptidase inhibitor activity [GO:0004866]; receptor ligand activity [GO:0048018]; signaling receptor binding [GO:0005102]	DISEASE: Complement component 3 deficiency (C3D) [MIM:613779]: A rare defect of the complement classical pathway. Patients develop recurrent, severe, pyogenic infections because of ineffective opsonization of pathogens. Some patients may also develop autoimmune disorders, such as arthralgia and vasculitic rashes, lupus-like syndrome and membranoproliferative glomerulonephritis. {ECO:0000269|PubMe…
Maternal serum	DS up	P04003	C4BPA_HUMAN	C4b-binding protein alpha chain (C4bp) (Proline-rich protein) (PRP)	C4BPA C4BP	TISSUE SPECIFICITY: Chylomicrons in the plasma.	complement activation, classical pathway [GO:0006958]; innate immune response [GO:0045087]; negative regulation of complement activation, classical pathway [GO:0045959]; positive regulation of protein catabolic process [GO:0045732]; regulation of opsonization [GO:1903027]; response to symbiotic bacterium [GO:0009609]; T cell mediated immunity [GO:0002456]	blood microparticle [GO:0072562]; extracellular region [GO:0005576]; extracellular space [GO:0005615]; plasma membrane [GO:0005886]	RNA binding [GO:0003723]
Maternal serum	DS up	F8WAS2	F8WAS2_HUMAN	Inter-alpha-trypsin inhibitor heavy chain 1	ITIH1
Maternal serum	DS up	B7Z8Q4	B7Z8Q4_HUMAN	cDNA FLJ56652, highly similar to Hemopexin
Maternal serum	DS up	D9ZB55	D9ZB55_HUMAN	Apolipoprotein E	APOE		lipid transport [GO:0006869]; lipoprotein metabolic process [GO:0042157]	extracellular region [GO:0005576]	lipid binding [GO:0008289]
Maternal serum	DS up	B4E1C2	B4E1C2_HUMAN	Kininogen 1, isoform CRA_b (cDNA FLJ56836, highly similar to Kininogen-1)	KNG1 hCG_2021397		blood coagulation [GO:0007596]; inflammatory response [GO:0006954]; negative regulation of blood coagulation [GO:0030195]; positive regulation of cytosolic calcium ion concentration [GO:0007204]; vasodilation [GO:0042311]	blood microparticle [GO:0072562]	cysteine-type endopeptidase inhibitor activity [GO:0004869]
Maternal serum	DS up	D9IWP9	D9IWP9_HUMAN	Beta-2-glycoprotein 1 (Apolipoprotein H) (Beta-2-glycoprotein I)					heparin binding [GO:0008201]
Maternal serum	DS up	V9HWF6	V9HWF6_HUMAN	Alpha-1-acid glycoprotein	HEL-S-153w		acute-phase response [GO:0006953]; regulation of immune system process [GO:0002682]	extracellular space [GO:0005615]
Maternal serum	DS up	Q1RMF8	TMPSD_HUMAN	Transmembrane protease serine 13 (EC 3.4.21.-) (Membrane-type mosaic serine protease) (Mosaic serine protease)	TMPRSS13 MSP TMPRSS11	TISSUE SPECIFICITY: Expressed in placenta. {ECO:0000269|PubMed:20977675}.; TISSUE SPECIFICITY: [Isoform 1]: Predominantly expressed in lung, placenta, pancreas, and prostate. {ECO:0000269|PubMed:11267681}.; TISSUE SPECIFICITY: [Isoform 3]: Expressed in lung, placenta, pancreas, and prostate (PubMed:11267681). Weakly expressed in testis and peripheral blood lymphocytes (PubMed:11267681). {ECO:0000…	proteolysis [GO:0006508]	blood microparticle [GO:0072562]; cytoplasm [GO:0005737]; membrane [GO:0016020]; plasma membrane [GO:0005886]	serine-type endopeptidase activity [GO:0004252]
Maternal serum	DS up	Q53G59	KLH12_HUMAN	Kelch-like protein 12 (CUL3-interacting protein 1) (DKIR homolog) (hDKIR)	KLHL12 C3IP1	TISSUE SPECIFICITY: Ubiquitously expressed. Highly expressed in testis and at lower levels in the submandibular salivary gland. {ECO:0000269|PubMed:15383316, ECO:0000269|PubMed:16108817}.	COPII vesicle coating [GO:0048208]; endoplasmic reticulum to Golgi vesicle-mediated transport [GO:0006888]; neural crest cell development [GO:0014032]; neural crest formation [GO:0014029]; protein monoubiquitination [GO:0006513]; Wnt signaling pathway [GO:0016055]	centriolar satellite [GO:0034451]; COPII vesicle coat [GO:0030127]; COPII-coated ER to Golgi transport vesicle [GO:0030134]; Cul3-RING ubiquitin ligase complex [GO:0031463]; cytosol [GO:0005829]; intracellular membrane-bounded organelle [GO:0043231]	identical protein binding [GO:0042802]
Maternal serum	DS up	Q5TFM2	Q5TFM2_HUMAN	Complement factor H	CFH
Maternal serum	DS up	Q9BYE2	TMPSD_HUMAN	Transmembrane protease serine 13 (EC 3.4.21.-) (Membrane-type mosaic serine protease) (Mosaic serine protease)	TMPRSS13 MSP TMPRSS11	TISSUE SPECIFICITY: Expressed in placenta. {ECO:0000269|PubMed:20977675}.; TISSUE SPECIFICITY: [Isoform 1]: Predominantly expressed in lung, placenta, pancreas, and prostate. {ECO:0000269|PubMed:11267681}.; TISSUE SPECIFICITY: [Isoform 3]: Expressed in lung, placenta, pancreas, and prostate (PubMed:11267681). Weakly expressed in testis and peripheral blood lymphocytes (PubMed:11267681). {ECO:0000…	proteolysis [GO:0006508]	blood microparticle [GO:0072562]; cytoplasm [GO:0005737]; membrane [GO:0016020]; plasma membrane [GO:0005886]	serine-type endopeptidase activity [GO:0004252]
Maternal serum	DS up	G3V595	G3V595_HUMAN	Serpin family A member 3	SERPINA3			extracellular space [GO:0005615]	serine-type endopeptidase inhibitor activity [GO:0004867]
Maternal serum	DS up	H0YAS8	H0YAS8_HUMAN	Clusterin	CLU			extracellular region [GO:0005576]
Maternal serum	DS up	Q6LBZ1	Q6LBZ1_HUMAN	Apolipoprotein E			lipid transport [GO:0006869]; lipoprotein metabolic process [GO:0042157]	chylomicron [GO:0042627]; high-density lipoprotein particle [GO:0034364]; multivesicular body [GO:0005771]; very-low-density lipoprotein particle [GO:0034361]	heparin binding [GO:0008201]; lipid binding [GO:0008289]
Maternal serum	DS up	Q9BS19	Q9BS19_HUMAN	Epididymis secretory sperm binding protein (HPX protein)				extracellular region [GO:0005576]
Maternal serum	DS up	F8WA32	F8WA32_HUMAN	Testis specific 10	TSGA10			cytoplasm [GO:0005737]
Maternal serum	DS up	M0QYC8	M0QYC8_HUMAN	Complement C3	C3			extracellular region [GO:0005576]
Maternal serum	DS up	D6RF20	D6RF20_HUMAN	Vitamin D-binding protein (Gc-globulin) (Group-specific component)	GC			extracellular space [GO:0005615]	actin binding [GO:0003779]; vitamin D binding [GO:0005499]; vitamin transmembrane transporter activity [GO:0090482]
Maternal serum	DS up	A0A024R6P0	A0A024R6P0_HUMAN	deleted
Maternal serum	DS up	A0A0D9SG88	A0A0D9SG88_HUMAN	Complement factor H	CFH
Maternal serum	DS up	H7C5N5	H7C5N5_HUMAN	ferroxidase (EC 1.16.3.1)	CP				copper ion binding [GO:0005507]; oxidoreductase activity [GO:0016491]
Maternal serum	DS up	H7C5N1	H7C5N1_HUMAN	Negative regulator of ubiquitin like proteins 1	NUB1
Maternal serum	DS up	Q14552	Q14552_HUMAN	Haptoglobin	HP		proteolysis [GO:0006508]		serine-type endopeptidase activity [GO:0004252]
Maternal serum	DS up	A0A087WWD8	A0A087WWD8_HUMAN	deleted
Maternal serum	DS up	G3V2B9	G3V2B9_HUMAN	Serpin family A member 1	SERPINA1			extracellular space [GO:0005615]	serine-type endopeptidase inhibitor activity [GO:0004867]
Maternal serum	DS up	B0YIW2	B0YIW2_HUMAN	Apolipoprotein C-III (Apolipoprotein C3)	APOC3		lipid catabolic process [GO:0016042]; lipid transport [GO:0006869]; lipoprotein metabolic process [GO:0042157]	chylomicron [GO:0042627]; very-low-density lipoprotein particle [GO:0034361]	lipid binding [GO:0008289]
Maternal serum	DS up	B2R8F9	B2R8F9_HUMAN	cDNA, FLJ93879, highly similar to Homo sapiens testis specific, 10 (TSGA10), mRNA				cytoplasm [GO:0005737]
Maternal serum	DS up	J7HH10	J7HH10_HUMAN	Vitronectin			cell adhesion mediated by integrin [GO:0033627]; cell-matrix adhesion [GO:0007160]	collagen-containing extracellular matrix [GO:0062023]; extracellular space [GO:0005615]	extracellular matrix binding [GO:0050840]
Maternal serum	DS up	P01625	KV401_HUMAN	Immunoglobulin kappa variable 4-1 (Ig kappa chain V-IV region B17) (Ig kappa chain V-IV region JI) (Ig kappa chain V-IV region Len) (Ig kappa chain V-IV region STH)	IGKV4-1		adaptive immune response [GO:0002250]; immune response [GO:0006955]	blood microparticle [GO:0072562]; extracellular region [GO:0005576]; extracellular space [GO:0005615]; immunoglobulin complex [GO:0019814]; plasma membrane [GO:0005886]	antigen binding [GO:0003823]
Maternal serum	DS up	Q05CF8	Q05CF8_HUMAN	KNG1 protein	KNG1		negative regulation of blood coagulation [GO:0030195]; positive regulation of cytosolic calcium ion concentration [GO:0007204]; vasodilation [GO:0042311]	blood microparticle [GO:0072562]	cysteine-type endopeptidase inhibitor activity [GO:0004869]
Maternal serum	DS up	H0YJW9	H0YJW9_HUMAN	Uncharacterized protein				extracellular region [GO:0005576]
Maternal serum	DS up	D3DNU8	D3DNU8_HUMAN	deleted
Maternal serum	DS up	P08582	TRFM_HUMAN	Melanotransferrin (Melanoma-associated antigen p97) (CD antigen CD228)	MELTF MAP97 MFI2	TISSUE SPECIFICITY: Found predominantly in human melanomas and in certain fetal tissues; also found in liver, epithelium, umbilical chord, placenta and sweat gland ducts.	iron ion transport [GO:0006826]; negative regulation of substrate adhesion-dependent cell spreading [GO:1900025]; positive regulation of extracellular matrix disassembly [GO:0090091]; positive regulation of plasminogen activation [GO:0010756]	cell surface [GO:0009986]; early endosome [GO:0005769]; endoplasmic reticulum lumen [GO:0005788]; extracellular exosome [GO:0070062]; extracellular region [GO:0005576]; extracellular space [GO:0005615]; plasma membrane [GO:0005886]; recycling endosome [GO:0055037]; side of membrane [GO:0098552]	iron ion binding [GO:0005506]
Maternal serum	DS up	B4E344	B4E344_HUMAN	cDNA FLJ54406, highly similar to Complement C4-B			complement activation, classical pathway [GO:0006958]; inflammatory response [GO:0006954]; innate immune response [GO:0045087]	extracellular space [GO:0005615]
Maternal serum	DS up	A0A084J1T9	A0A084J1T9_BACMY	deleted
Maternal serum	DS up	Q6NSB2	Q6NSB2_HUMAN	CP protein	CP				copper ion binding [GO:0005507]; oxidoreductase activity [GO:0016491]
Maternal serum	DS up	B4DPN0	B4DPN0_HUMAN	Beta-2-glycoprotein 1 (Apolipoprotein H) (Beta-2-glycoprotein I)					heparin binding [GO:0008201]
Maternal serum	DS up	P51671	CCL11_HUMAN	Eotaxin (C-C motif chemokine 11) (Eosinophil chemotactic protein) (Small-inducible cytokine A11)	CCL11 SCYA11		actin filament organization [GO:0007015]; antimicrobial humoral immune response mediated by antimicrobial peptide [GO:0061844]; branching involved in mammary gland duct morphogenesis [GO:0060444]; cell adhesion [GO:0007155]; chemokine-mediated signaling pathway [GO:0070098]; chemotaxis [GO:0006935]; chronic inflammatory response [GO:0002544]; cytoskeleton organization [GO:0007010]; eosinophil che…	extracellular region [GO:0005576]; extracellular space [GO:0005615]	CCR chemokine receptor binding [GO:0048020]; CCR3 chemokine receptor binding [GO:0031728]; chemokine activity [GO:0008009]; protein dimerization activity [GO:0046983]; receptor ligand activity [GO:0048018]
Maternal serum	DS down	Q9BXP8	PAPP2_HUMAN	Pappalysin-2 (EC 3.4.24.-) (Pregnancy-associated plasma protein A2) (PAPP-A2) (Pregnancy-associated plasma protein E1) (PAPP-E)	PAPPA2 PLAC3	TISSUE SPECIFICITY: Expressed abundantly in placenta, and non-pregnant mammary gland with low expression in the kidney, fetal brain and pancreas. {ECO:0000269|PubMed:11264294, ECO:0000269|PubMed:11597188}.	bone morphogenesis [GO:0060349]; cell surface receptor signaling pathway [GO:0007166]; proteolysis [GO:0006508]; regulation of cell growth [GO:0001558]; response to salt stress [GO:0009651]	apical plasma membrane [GO:0016324]; extracellular exosome [GO:0070062]; extracellular region [GO:0005576]; extracellular space [GO:0005615]	metalloendopeptidase activity [GO:0004222]; metallopeptidase activity [GO:0008237]; zinc ion binding [GO:0008270]	DISEASE: Short stature, Dauber-Argente type (SSDA) [MIM:619489]: An autosomal recessive disorder characterized by progressive postnatal growth failure, moderate microcephaly, thin long bones, mildly decreased bone density, and elevated serum levels of total IGF1, IGFBP3 and IGFBP5. Levels of circulating free IGF1 are reduced. {ECO:0000269|PubMed:26902202, ECO:0000269|PubMed:34272725}. Note=The di…
Maternal serum	DS down	P01133	EGF_HUMAN	Pro-epidermal growth factor (EGF) [Cleaved into: Epidermal growth factor (Urogastrone)]	EGF	TISSUE SPECIFICITY: Expressed in kidney, salivary gland, cerebrum and prostate. {ECO:0000269|PubMed:17671655}.	angiogenesis [GO:0001525]; branching morphogenesis of an epithelial tube [GO:0048754]; cerebellar granule cell precursor proliferation [GO:0021930]; epidermal growth factor receptor signaling pathway [GO:0007173]; epithelial cell proliferation [GO:0050673]; ERBB2-EGFR signaling pathway [GO:0038134]; ERK1 and ERK2 cascade [GO:0070371]; mammary gland alveolus development [GO:0060749]; negative regu…	clathrin-coated endocytic vesicle membrane [GO:0030669]; extracellular exosome [GO:0070062]; extracellular region [GO:0005576]; extracellular space [GO:0005615]; lysosomal membrane [GO:0005765]; plasma membrane [GO:0005886]; platelet alpha granule lumen [GO:0031093]	calcium ion binding [GO:0005509]; epidermal growth factor receptor binding [GO:0005154]; growth factor activity [GO:0008083]; guanyl-nucleotide exchange factor activity [GO:0005085]; receptor ligand activity [GO:0048018]; transmembrane receptor protein tyrosine kinase activator activity [GO:0030297]	DISEASE: Hypomagnesemia 4 (HOMG4) [MIM:611718]: A disorder characterized by massive renal hypomagnesemia and normal levels of serum calcium and calcium excretion. Clinical features include seizures, mild-to moderate psychomotor retardation, and brisk tendon reflexes. {ECO:0000269|PubMed:17671655}. Note=The disease is caused by variants affecting the gene represented in this entry.
Maternal serum	DS down	P02743	SAMP_HUMAN	Serum amyloid P-component (SAP) (9.5S alpha-1-glycoprotein) [Cleaved into: Serum amyloid P-component(1-203)]	APCS PTX2	TISSUE SPECIFICITY: Found in serum and urine. {ECO:0000269|PubMed:15174148}.	acute-phase response [GO:0006953]; chaperone-mediated protein complex assembly [GO:0051131]; innate immune response [GO:0045087]; negative regulation by host of viral exo-alpha-sialidase activity [GO:0044869]; negative regulation by host of viral glycoprotein metabolic process [GO:0044871]; negative regulation of acute inflammatory response [GO:0002674]; negative regulation of exo-alpha-sialidase…	blood microparticle [GO:0072562]; collagen-containing extracellular matrix [GO:0062023]; extracellular exosome [GO:0070062]; extracellular region [GO:0005576]; extracellular space [GO:0005615]; nucleus [GO:0005634]	calcium ion binding [GO:0005509]; carbohydrate binding [GO:0030246]; complement component C1q complex binding [GO:0001849]; identical protein binding [GO:0042802]; unfolded protein binding [GO:0051082]; virion binding [GO:0046790]	DISEASE: Note=SAP is a precursor of amyloid component P which is found in basement membrane and associated with amyloid deposits.
Maternal serum	DS down	P20742	PZP_HUMAN	Pregnancy zone protein (C3 and PZP-like alpha-2-macroglobulin domain-containing protein 6)	PZP CPAMD6	TISSUE SPECIFICITY: Plasma. Prominent constituent of late-pregnancy sera.	female pregnancy [GO:0007565]	blood microparticle [GO:0072562]; extracellular exosome [GO:0070062]; extracellular region [GO:0005576]; extracellular space [GO:0005615]	endopeptidase inhibitor activity [GO:0004866]; protease binding [GO:0002020]; serine-type endopeptidase inhibitor activity [GO:0004867]
Maternal serum	DS down	P01023	A2MG_HUMAN	Alpha-2-macroglobulin (Alpha-2-M) (C3 and PZP-like alpha-2-macroglobulin domain-containing protein 5)	A2M CPAMD5 FWP007	TISSUE SPECIFICITY: Secreted in plasma. {ECO:0000269|PubMed:6203908}.	acute inflammatory response to antigenic stimulus [GO:0002438]; acute-phase response [GO:0006953]; embryonic liver development [GO:1990402]; luteinization [GO:0001553]; negative regulation of complement activation, lectin pathway [GO:0001869]; response to carbon dioxide [GO:0010037]; response to glucocorticoid [GO:0051384]; response to nutrient [GO:0007584]; response to prostaglandin E [GO:003469…	blood microparticle [GO:0072562]; collagen-containing extracellular matrix [GO:0062023]; extracellular exosome [GO:0070062]; extracellular region [GO:0005576]; extracellular space [GO:0005615]; platelet alpha granule lumen [GO:0031093]	brain-derived neurotrophic factor binding [GO:0048403]; calcium-dependent protein binding [GO:0048306]; endopeptidase inhibitor activity [GO:0004866]; enzyme binding [GO:0019899]; growth factor binding [GO:0019838]; identical protein binding [GO:0042802]; interleukin-1 binding [GO:0019966]; interleukin-8 binding [GO:0019959]; nerve growth factor binding [GO:0048406]; protease binding [GO:0002020]…
Maternal serum	DS down	P02652	APOA2_HUMAN	Apolipoprotein A-II (Apo-AII) (ApoA-II) (Apolipoprotein A2) [Cleaved into: Proapolipoprotein A-II (ProapoA-II); Truncated apolipoprotein A-II (Apolipoprotein A-II(1-76))]	APOA2	TISSUE SPECIFICITY: Plasma; synthesized in the liver and intestine.	animal organ regeneration [GO:0031100]; cellular response to lipoprotein particle stimulus [GO:0071402]; cholesterol efflux [GO:0033344]; cholesterol homeostasis [GO:0042632]; cholesterol metabolic process [GO:0008203]; cholesterol transport [GO:0030301]; diacylglycerol catabolic process [GO:0046340]; high-density lipoprotein particle assembly [GO:0034380]; high-density lipoprotein particle clear…	blood microparticle [GO:0072562]; chylomicron [GO:0042627]; cytosol [GO:0005829]; early endosome [GO:0005769]; endoplasmic reticulum lumen [GO:0005788]; extracellular exosome [GO:0070062]; extracellular region [GO:0005576]; extracellular space [GO:0005615]; high-density lipoprotein particle [GO:0034364]; spherical high-density lipoprotein particle [GO:0034366]; very-low-density lipoprotein partic…	apolipoprotein receptor binding [GO:0034190]; cholesterol binding [GO:0015485]; cholesterol transfer activity [GO:0120020]; enzyme binding [GO:0019899]; heat shock protein binding [GO:0031072]; high-density lipoprotein particle binding [GO:0008035]; high-density lipoprotein particle receptor binding [GO:0070653]; lipase inhibitor activity [GO:0055102]; lipid binding [GO:0008289]; lipid transporte…
Maternal serum	DS down	P02654	APOC1_HUMAN	Apolipoprotein C-I (Apo-CI) (ApoC-I) (Apolipoprotein C1) [Cleaved into: Truncated apolipoprotein C-I]	APOC1	TISSUE SPECIFICITY: Synthesized mainly in liver and to a minor degree in intestine. Also found in the lung and spleen. {ECO:0000269|PubMed:2835369}.	cholesterol efflux [GO:0033344]; cholesterol metabolic process [GO:0008203]; chylomicron remnant clearance [GO:0034382]; high-density lipoprotein particle remodeling [GO:0034375]; lipid metabolic process [GO:0006629]; lipoprotein metabolic process [GO:0042157]; negative regulation of cholesterol transport [GO:0032375]; negative regulation of fatty acid biosynthetic process [GO:0045717]; negative …	chylomicron [GO:0042627]; endoplasmic reticulum [GO:0005783]; extracellular region [GO:0005576]; high-density lipoprotein particle [GO:0034364]; very-low-density lipoprotein particle [GO:0034361]	fatty acid binding [GO:0005504]; lipase inhibitor activity [GO:0055102]; phosphatidylcholine binding [GO:0031210]; phosphatidylcholine-sterol O-acyltransferase activator activity [GO:0060228]; phospholipase inhibitor activity [GO:0004859]
Maternal serum	DS down	P27169	PON1_HUMAN	Serum paraoxonase/arylesterase 1 (PON 1) (EC 3.1.1.2) (EC 3.1.1.81) (EC 3.1.8.1) (Aromatic esterase 1) (A-esterase 1) (K-45) (Serum aryldialkylphosphatase 1)	PON1 PON	TISSUE SPECIFICITY: Plasma, associated with HDL (at protein level). Expressed in liver, but not in heart, brain, placenta, lung, skeletal muscle, kidney or pancreas. {ECO:0000269|PubMed:8292612, ECO:0000269|PubMed:8382160}.	carboxylic acid catabolic process [GO:0046395]; cholesterol metabolic process [GO:0008203]; lactone catabolic process [GO:1901335]; organophosphate catabolic process [GO:0046434]; phosphatidylcholine metabolic process [GO:0046470]; positive regulation of cholesterol efflux [GO:0010875]; response to toxic substance [GO:0009636]	blood microparticle [GO:0072562]; endoplasmic reticulum membrane [GO:0005789]; extracellular exosome [GO:0070062]; extracellular region [GO:0005576]; extracellular space [GO:0005615]; high-density lipoprotein particle [GO:0034364]; spherical high-density lipoprotein particle [GO:0034366]	acyl-L-homoserine-lactone lactonohydrolase activity [GO:0102007]; aryldialkylphosphatase activity [GO:0004063]; arylesterase activity [GO:0004064]; calcium ion binding [GO:0005509]; phospholipid binding [GO:0005543]; protein homodimerization activity [GO:0042803]	DISEASE: Microvascular complications of diabetes 5 (MVCD5) [MIM:612633]: Pathological conditions that develop in numerous tissues and organs as a consequence of diabetes mellitus. They include diabetic retinopathy, diabetic nephropathy leading to end-stage renal disease, and diabetic neuropathy. Diabetic retinopathy remains the major cause of new-onset blindness among diabetic adults. It is chara…
Maternal serum	DS down	Q0VD83	APOBR_HUMAN	Apolipoprotein B receptor (Apolipoprotein B-100 receptor) (Apolipoprotein B-48 receptor) (Apolipoprotein B48 receptor) (apoB-48R)	APOBR APOB48R	TISSUE SPECIFICITY: Expressed in peripheral blood leukocytes > bone marrow = spleen > lymph node, and only faintly visible in appendix and thymus. Expressed in the brain, heart, kidney, liver, lung, pancreas, and placenta. Expressed primarily by reticuloendothelial cells: monocytes, macrophages, and endothelial cells. Expressed in atherosclerotic lesion foam cells. {ECO:0000269|PubMed:10191299, E…	cholesterol metabolic process [GO:0008203]; lipid transport [GO:0006869]; triglyceride metabolic process [GO:0006641]	chylomicron [GO:0042627]; low-density lipoprotein particle [GO:0034362]; membrane [GO:0016020]; plasma membrane [GO:0005886]; very-low-density lipoprotein particle [GO:0034361]	very-low-density lipoprotein particle receptor activity [GO:0030229]
Maternal serum	DS down	P02656	APOC3_HUMAN	Apolipoprotein C-III (Apo-CIII) (ApoC-III) (Apolipoprotein C3)	APOC3	TISSUE SPECIFICITY: Liver. {ECO:0000269|PubMed:6328445}.	cholesterol efflux [GO:0033344]; cholesterol homeostasis [GO:0042632]; chylomicron remnant clearance [GO:0034382]; G protein-coupled receptor signaling pathway [GO:0007186]; high-density lipoprotein particle remodeling [GO:0034375]; lipoprotein metabolic process [GO:0042157]; negative regulation of cholesterol import [GO:0060621]; negative regulation of fatty acid biosynthetic process [GO:0045717…	chylomicron [GO:0042627]; collagen-containing extracellular matrix [GO:0062023]; early endosome [GO:0005769]; extracellular exosome [GO:0070062]; extracellular region [GO:0005576]; extracellular space [GO:0005615]; intermediate-density lipoprotein particle [GO:0034363]; spherical high-density lipoprotein particle [GO:0034366]; very-low-density lipoprotein particle [GO:0034361]	cholesterol binding [GO:0015485]; enzyme regulator activity [GO:0030234]; high-density lipoprotein particle receptor binding [GO:0070653]; lipase inhibitor activity [GO:0055102]; phospholipid binding [GO:0005543]	DISEASE: Hyperalphalipoproteinemia 2 (HALP2) [MIM:614028]: A condition characterized by high levels of high density lipoprotein (HDL) and increased HDL cholesterol levels. {ECO:0000269|PubMed:2022742}. Note=The disease is caused by variants affecting the gene represented in this entry.
Maternal serum	DS down	P10909	HRG_HUMAN	Histidine-rich glycoprotein (Histidine-proline-rich glycoprotein) (HPRG)	HRG	TISSUE SPECIFICITY: Expressed in macrophages and in malignant cells. Expressed by the liver and secreted in plasma (at protein level). {ECO:0000269|PubMed:14744774, ECO:0000269|PubMed:19903770, ECO:0000269|PubMed:21215706}.	angiogenesis [GO:0001525]; antimicrobial humoral immune response mediated by antimicrobial peptide [GO:0061844]; chemotaxis [GO:0006935]; cytolysis by host of symbiont cells [GO:0051838]; defense response to fungus [GO:0050832]; fibrinolysis [GO:0042730]; negative regulation of angiogenesis [GO:0016525]; negative regulation of blood vessel endothelial cell migration [GO:0043537]; negative regulat…	blood microparticle [GO:0072562]; cell surface [GO:0009986]; collagen-containing extracellular matrix [GO:0062023]; extracellular exosome [GO:0070062]; extracellular region [GO:0005576]; plasma membrane [GO:0005886]; platelet alpha granule lumen [GO:0031093]	cysteine-type endopeptidase inhibitor activity [GO:0004869]; heme binding [GO:0020037]; heparan sulfate proteoglycan binding [GO:0043395]; heparin binding [GO:0008201]; immunoglobulin binding [GO:0019865]; metal ion binding [GO:0046872]; serine-type endopeptidase inhibitor activity [GO:0004867]; signaling receptor binding [GO:0005102]; zinc ion binding [GO:0008270]	DISEASE: Thrombophilia due to histidine-rich glycoprotein deficiency (THPH11) [MIM:613116]: A hemostatic disorder characterized by a tendency to thrombosis. {ECO:0000269|PubMed:11057869, ECO:0000269|PubMed:9414276}. Note=The disease is caused by variants affecting the gene represented in this entry.
Maternal serum	DS down	P35542	SAA4_HUMAN	Serum amyloid A-4 protein (Constitutively expressed serum amyloid A protein) (C-SAA)	SAA4 CSAA	TISSUE SPECIFICITY: Expressed by the liver; secreted in plasma.	acute-phase response [GO:0006953]	extracellular exosome [GO:0070062]; extracellular region [GO:0005576]; high-density lipoprotein particle [GO:0034364]
Maternal serum	DS down	P02655	APOC2_HUMAN	Apolipoprotein C-II (Apo-CII) (ApoC-II) (Apolipoprotein C2) [Cleaved into: Proapolipoprotein C-II (ProapoC-II)]	APOC2 APC2	TISSUE SPECIFICITY: Liver and intestine. {ECO:0000269|PubMed:6546757}.	cholesterol efflux [GO:0033344]; cholesterol homeostasis [GO:0042632]; chylomicron remnant clearance [GO:0034382]; chylomicron remodeling [GO:0034371]; high-density lipoprotein particle clearance [GO:0034384]; lipid catabolic process [GO:0016042]; negative regulation of cholesterol transport [GO:0032375]; negative regulation of lipid metabolic process [GO:0045833]; negative regulation of receptor…	chylomicron [GO:0042627]; early endosome [GO:0005769]; extracellular region [GO:0005576]; extracellular space [GO:0005615]; intermediate-density lipoprotein particle [GO:0034363]; low-density lipoprotein particle [GO:0034362]; spherical high-density lipoprotein particle [GO:0034366]; very-low-density lipoprotein particle [GO:0034361]	lipase inhibitor activity [GO:0055102]; lipid binding [GO:0008289]; lipoprotein lipase activator activity [GO:0060230]; molecular function activator activity [GO:0140677]; phospholipase activator activity [GO:0016004]; phospholipase binding [GO:0043274]	DISEASE: Hyperlipoproteinemia 1B (HLPP1B) [MIM:207750]: Autosomal recessive trait characterized by hypertriglyceridemia, xanthomas, and increased risk of pancreatitis and early atherosclerosis. {ECO:0000269|PubMed:8323539}. Note=The disease is caused by variants affecting the gene represented in this entry.
Maternal serum	DS down	P02760	AMBP_HUMAN	Protein AMBP (Protein HC) [Cleaved into: Alpha-1-microglobulin (EC 1.6.2.-) (Alpha-1 microglycoprotein) (Complex-forming glycoprotein heterogeneous in charge); Inter-alpha-trypsin inhibitor light chain (ITI-LC) (Bikunin) (EDC1) (HI-30) (Uronic-acid-rich protein); Trypstatin]	AMBP HCP ITIL	TISSUE SPECIFICITY: [Alpha-1-microglobulin]: Expressed by the liver and secreted in plasma. Occurs in many physiological fluids including plasma, urine, and cerebrospinal fluid (PubMed:11877257). Expressed in epidermal keratinocytes, in dermis and epidermal-dermal junction (at protein level) (PubMed:22096585). Expressed in red blood cells (at protein level) (PubMed:32092412). Expressed in placent…	cell adhesion [GO:0007155]; female pregnancy [GO:0007565]; heme catabolic process [GO:0042167]; negative regulation of immune response [GO:0050777]; negative regulation of JNK cascade [GO:0046329]	blood microparticle [GO:0072562]; cell surface [GO:0009986]; collagen-containing extracellular matrix [GO:0062023]; cytosol [GO:0005829]; endoplasmic reticulum [GO:0005783]; extracellular exosome [GO:0070062]; extracellular region [GO:0005576]; extracellular space [GO:0005615]; mitochondrial inner membrane [GO:0005743]; nuclear membrane [GO:0031965]; plasma membrane [GO:0005886]	calcium channel inhibitor activity [GO:0019855]; calcium oxalate binding [GO:0046904]; carbohydrate binding [GO:0030246]; heme binding [GO:0020037]; IgA binding [GO:0019862]; oxidoreductase activity [GO:0016491]; protein homodimerization activity [GO:0042803]; serine-type endopeptidase inhibitor activity [GO:0004867]
Maternal serum	DS down	P36980	FHR2_HUMAN	Complement factor H-related protein 2 (FHR-2) (DDESK59) (H factor-like 3) (H factor-like protein 2)	CFHR2 CFHL2 FHR2 HFL3	TISSUE SPECIFICITY: Expressed by the liver and secreted in plasma.	complement activation [GO:0006956]; cytolysis by host of symbiont cells [GO:0051838]; negative regulation of protein binding [GO:0032091]	extracellular region [GO:0005576]; extracellular space [GO:0005615]; protein-containing complex [GO:0032991]	complement component C3b binding [GO:0001851]; identical protein binding [GO:0042802]
Maternal serum	DS down	Q8WW88	Q8WW88_HUMAN	CFI protein	CFI			plasma membrane [GO:0005886]	serine-type peptidase activity [GO:0008236]
Maternal serum	DS down	P10909	CLUS_HUMAN	Clusterin (Aging-associated gene 4 protein) (Apolipoprotein J) (Apo-J) (Complement cytolysis inhibitor) (CLI) (Complement-associated protein SP-40,40) (Ku70-binding protein 1) (NA1/NA2) (Sulfated glycoprotein 2) (SGP-2) (Testosterone-repressed prostate message 2) (TRPM-2) [Cleaved into: Clusterin beta chain (ApoJalpha) (Complement cytolysis inhibitor a chain) (SP-40,40 beta-chain); Clusterin alph…	CLU APOJ CLI KUB1 AAG4	TISSUE SPECIFICITY: Detected in blood plasma, cerebrospinal fluid, milk, seminal plasma and colon mucosa. Detected in the germinal center of colon lymphoid nodules and in colon parasympathetic ganglia of the Auerbach plexus (at protein level). Ubiquitous. Detected in brain, testis, ovary, liver and pancreas, and at lower levels in kidney, heart, spleen and lung. {ECO:0000269|PubMed:11123922, ECO:…	amyloid-beta clearance [GO:0097242]; cell morphogenesis [GO:0000902]; central nervous system myelin maintenance [GO:0032286]; chaperone-mediated protein complex assembly [GO:0051131]; chaperone-mediated protein folding [GO:0061077]; complement activation [GO:0006956]; complement activation, classical pathway [GO:0006958]; immune complex clearance [GO:0002434]; innate immune response [GO:0045087];…	apical dendrite [GO:0097440]; blood microparticle [GO:0072562]; cell surface [GO:0009986]; chromaffin granule [GO:0042583]; collagen-containing extracellular matrix [GO:0062023]; cytoplasm [GO:0005737]; cytosol [GO:0005829]; extracellular exosome [GO:0070062]; extracellular region [GO:0005576]; extracellular space [GO:0005615]; Golgi apparatus [GO:0005794]; intracellular membrane-bounded organell…	amyloid-beta binding [GO:0001540]; low-density lipoprotein particle receptor binding [GO:0050750]; misfolded protein binding [GO:0051787]; protein carrier chaperone [GO:0140597]; protein-containing complex binding [GO:0044877]; protein-folding chaperone binding [GO:0051087]; receptor ligand activity [GO:0048018]; signaling receptor binding [GO:0005102]; tau protein binding [GO:0048156]; ubiquitin…
Maternal serum	DS down	Q7Z2K8	GRIN1_HUMAN	G protein-regulated inducer of neurite outgrowth 1 (GRIN1)	GPRIN1 KIAA1893	TISSUE SPECIFICITY: Widely expressed in the central nervous system, with highest levels in spinal cord. {ECO:0000269|PubMed:10480904}.	neuron projection development [GO:0031175]	growth cone [GO:0030426]; plasma membrane [GO:0005886]	phosphoprotein binding [GO:0051219]
Maternal serum	DS down	Q9H0B6	KLC2_HUMAN	Kinesin light chain 2 (KLC 2)	KLC2		lysosome localization [GO:0032418]; microtubule-based movement [GO:0007018]	cytoplasm [GO:0005737]; cytosol [GO:0005829]; kinesin complex [GO:0005871]; kinesin I complex [GO:0016938]; lysosomal membrane [GO:0005765]; membrane [GO:0016020]; microtubule [GO:0005874]; mitochondrion [GO:0005739]; nucleoplasm [GO:0005654]; plasma membrane [GO:0005886]; protein-containing complex [GO:0032991]	cadherin binding [GO:0045296]; kinesin binding [GO:0019894]	DISEASE: Spastic paraplegia, optic atrophy, and neuropathy (SPOAN) [MIM:609541]: A form of spastic paraplegia, a neurodegenerative disorder characterized by a slow, gradual, progressive weakness and spasticity of the lower limbs. Rate of progression and the severity of symptoms are quite variable. Initial symptoms may include difficulty with balance, weakness and stiffness in the legs, muscle spa…
Maternal serum	DS down	P02750	A2GL_HUMAN	Leucine-rich alpha-2-glycoprotein (LRG)	LRG1 LRG	TISSUE SPECIFICITY: Plasma.	brown fat cell differentiation [GO:0050873]; keratinocyte migration [GO:0051546]; leukocyte adhesion to vascular endothelial cell [GO:0061756]; positive regulation of angiogenesis [GO:0045766]; positive regulation of endothelial cell proliferation [GO:0001938]; positive regulation of epithelial cell proliferation involved in wound healing [GO:0060054]; positive regulation of epithelial to mesench…	extracellular exosome [GO:0070062]; extracellular region [GO:0005576]; extracellular space [GO:0005615]; ficolin-1-rich granule lumen [GO:1904813]; intracellular membrane-bounded organelle [GO:0043231]; membrane [GO:0016020]; specific granule lumen [GO:0035580]; tertiary granule lumen [GO:1904724]	type I transforming growth factor beta receptor binding [GO:0034713]; type II transforming growth factor beta receptor binding [GO:0005114]
Maternal serum	DS down	O00187	MASP2_HUMAN	Mannan-binding lectin serine protease 2 (EC 3.4.21.104) (MBL-associated serine protease 2) (Mannose-binding protein-associated serine protease 2) (MASP-2) [Cleaved into: Mannan-binding lectin serine protease 2 A chain; Mannan-binding lectin serine protease 2 B chain]	MASP2	TISSUE SPECIFICITY: Plasma.	complement activation, classical pathway [GO:0006958]; complement activation, lectin pathway [GO:0001867]; proteolysis [GO:0006508]	extracellular exosome [GO:0070062]; extracellular region [GO:0005576]; extracellular space [GO:0005615]	calcium ion binding [GO:0005509]; calcium-dependent protein binding [GO:0048306]; complement component C4b binding [GO:0001855]; identical protein binding [GO:0042802]; peptidase activity [GO:0008233]; serine-type endopeptidase activity [GO:0004252]	DISEASE: MASP2 deficiency (MASPD) [MIM:613791]: A disorder that results in autoimmune manifestations, recurrent severe infections, and chronic inflammatory disease. {ECO:0000269|PubMed:12904520, ECO:0000269|PubMed:17252003}. Note=The disease is caused by variants affecting the gene represented in this entry.
Maternal serum	DS down	P12955	PEPD_HUMAN	Xaa-Pro dipeptidase (X-Pro dipeptidase) (EC 3.4.13.9) (Imidodipeptidase) (Peptidase D) (Proline dipeptidase) (Prolidase)	PEPD PRD		amino acid metabolic process [GO:0006520]; collagen catabolic process [GO:0030574]; negative regulation of programmed cell death [GO:0043069]; proteolysis [GO:0006508]	extracellular exosome [GO:0070062]	manganese ion binding [GO:0030145]; metalloaminopeptidase activity [GO:0070006]; metallocarboxypeptidase activity [GO:0004181]; peptidase activity [GO:0008233]; proline dipeptidase activity [GO:0102009]	DISEASE: Prolidase deficiency (PD) [MIM:170100]: A multisystem disorder associated with massive iminodipeptiduria and lack of or reduced prolidase activity in erythrocytes, leukocytes, or cultured fibroblasts. Clinical features include skin ulcers, developmental delay, recurrent infections, and a characteristic facies. {ECO:0000269|PubMed:12384772, ECO:0000269|PubMed:2365824, ECO:0000269|PubMed:8…
Maternal serum	DS down	Q9UJD0	RIMS3_HUMAN	Regulating synaptic membrane exocytosis protein 3 (Nim3) (RIM3 gamma) (Rab-3-interacting molecule 3) (RIM 3)	RIMS3 KIAA0237		calcium ion-regulated exocytosis of neurotransmitter [GO:0048791]; calcium-ion regulated exocytosis [GO:0017156]; positive regulation of synaptic transmission [GO:0050806]; regulation of membrane potential [GO:0042391]; regulation of synaptic plasticity [GO:0048167]; regulation of synaptic vesicle exocytosis [GO:2000300]	cytoskeleton of presynaptic active zone [GO:0048788]; presynaptic active zone [GO:0048786]; presynaptic membrane [GO:0042734]	small GTPase binding [GO:0031267]; transmembrane transporter binding [GO:0044325]
Maternal serum	DS down	P04004	VTNC_HUMAN	Vitronectin (VN) (S-protein) (Serum-spreading factor) (V75) [Cleaved into: Vitronectin V65 subunit; Vitronectin V10 subunit; Somatomedin-B]	VTN	TISSUE SPECIFICITY: Expressed in the retina pigment epithelium (at protein level) (PubMed:25136834). Expressed in plasma (at protein level) (PubMed:2448300). Expressed in serum (at protein level) (PubMed:29567995). {ECO:0000269|PubMed:2448300, ECO:0000269|PubMed:25136834, ECO:0000269|PubMed:29567995}.	cell adhesion [GO:0007155]; cell adhesion mediated by integrin [GO:0033627]; cell migration [GO:0016477]; cell-matrix adhesion [GO:0007160]; endodermal cell differentiation [GO:0035987]; extracellular matrix organization [GO:0030198]; immune response [GO:0006955]; liver regeneration [GO:0097421]; negative regulation of blood coagulation [GO:0030195]; negative regulation of endopeptidase activity …	alphav-beta3 integrin-vitronectin complex [GO:0071062]; basement membrane [GO:0005604]; blood microparticle [GO:0072562]; collagen-containing extracellular matrix [GO:0062023]; endoplasmic reticulum [GO:0005783]; extracellular exosome [GO:0070062]; extracellular region [GO:0005576]; extracellular space [GO:0005615]; Golgi lumen [GO:0005796]; intracellular membrane-bounded organelle [GO:0043231]; …	collagen binding [GO:0005518]; extracellular matrix binding [GO:0050840]; extracellular matrix structural constituent [GO:0005201]; heparin binding [GO:0008201]; identical protein binding [GO:0042802]; integrin binding [GO:0005178]; polysaccharide binding [GO:0030247]; scavenger receptor activity [GO:0005044]
Maternal serum	DS down	Q8NCK3	ZN485_HUMAN	Zinc finger protein 485	ZNF485		regulation of transcription by RNA polymerase II [GO:0006357]	nucleus [GO:0005634]	DNA-binding transcription activator activity, RNA polymerase II-specific [GO:0001228]; metal ion binding [GO:0046872]; RNA polymerase II cis-regulatory region sequence-specific DNA binding [GO:0000978]
Maternal serum	DS down	P04114	APOB_HUMAN	Apolipoprotein B-100 (Apo B-100) [Cleaved into: Apolipoprotein B-48 (Apo B-48)]	APOB		artery morphogenesis [GO:0048844]; cellular response to lipoprotein particle stimulus [GO:0071402]; cholesterol efflux [GO:0033344]; cholesterol homeostasis [GO:0042632]; cholesterol metabolic process [GO:0008203]; cholesterol transport [GO:0030301]; establishment of localization in cell [GO:0051649]; fertilization [GO:0009566]; flagellated sperm motility [GO:0030317]; in utero embryonic developm…	chylomicron [GO:0042627]; chylomicron remnant [GO:0034360]; clathrin-coated endocytic vesicle membrane [GO:0030669]; cytoplasm [GO:0005737]; cytosol [GO:0005829]; early endosome [GO:0005769]; endocytic vesicle lumen [GO:0071682]; endoplasmic reticulum exit site [GO:0070971]; endoplasmic reticulum lumen [GO:0005788]; endoplasmic reticulum membrane [GO:0005789]; endosome lumen [GO:0031904]; endosom…	cholesterol transfer activity [GO:0120020]; heparin binding [GO:0008201]; lipase binding [GO:0035473]; low-density lipoprotein particle receptor binding [GO:0050750]; phospholipid binding [GO:0005543]; receptor ligand activity [GO:0048018]	DISEASE: Hypobetalipoproteinemia, familial, 1 (FHBL1) [MIM:615558]: A disorder of lipid metabolism characterized by less than 5th percentile age- and sex-specific levels of low density lipoproteins, and dietary fat malabsorption. Clinical presentation may vary from no symptoms to severe gastrointestinal and neurological dysfunction similar to abetalipoproteinemia. {ECO:0000269|PubMed:12551903, EC…
Maternal serum	DS down	P02649	APOE_HUMAN	Apolipoprotein E (Apo-E)	APOE	TISSUE SPECIFICITY: Produced by several tissues and cell types and mainly found associated with lipid particles in the plasma, the interstitial fluid and lymph (PubMed:25173806). Mainly synthesized by liver hepatocytes (PubMed:25173806). Significant quantities are also produced in brain, mainly by astrocytes and glial cells in the cerebral cortex, but also by neurons in frontal cortex and hippoca…	acylglycerol homeostasis [GO:0055090]; AMPA glutamate receptor clustering [GO:0097113]; amyloid precursor protein metabolic process [GO:0042982]; artery morphogenesis [GO:0048844]; cellular response to lipoprotein particle stimulus [GO:0071402]; cholesterol catabolic process [GO:0006707]; cholesterol efflux [GO:0033344]; cholesterol homeostasis [GO:0042632]; cholesterol metabolic process [GO:0008…	blood microparticle [GO:0072562]; chylomicron [GO:0042627]; chylomicron remnant [GO:0034360]; clathrin-coated endocytic vesicle membrane [GO:0030669]; collagen-containing extracellular matrix [GO:0062023]; cytoplasm [GO:0005737]; dendrite [GO:0030425]; discoidal high-density lipoprotein particle [GO:0034365]; early endosome [GO:0005769]; endocytic vesicle lumen [GO:0071682]; endoplasmic reticulum…	amyloid-beta binding [GO:0001540]; antioxidant activity [GO:0016209]; cholesterol transfer activity [GO:0120020]; enzyme binding [GO:0019899]; heparan sulfate proteoglycan binding [GO:0043395]; heparin binding [GO:0008201]; identical protein binding [GO:0042802]; lipid binding [GO:0008289]; lipid transporter activity [GO:0005319]; lipoprotein particle binding [GO:0071813]; low-density lipoprotein…	DISEASE: Hyperlipoproteinemia 3 (HLPP3) [MIM:617347]: A disorder characterized by the accumulation of intermediate-density lipoprotein particles (IDL or broad-beta-lipoprotein) rich in cholesterol. Clinical features include xanthomas, yellowish lipid deposits in the palmar crease, or less specific on tendons and on elbows. The disorder rarely manifests before the third decade in men. In women, it…
Maternal serum	DS down	P01031	CO5_HUMAN	Complement C5 (C3 and PZP-like alpha-2-macroglobulin domain-containing protein 4) [Cleaved into: Complement C5 beta chain; Complement C5 alpha chain; C5a anaphylatoxin; Complement C5 alpha' chain]	C5 CPAMD4		cell surface receptor signaling pathway [GO:0007166]; chemotaxis [GO:0006935]; complement activation, alternative pathway [GO:0006957]; complement activation, classical pathway [GO:0006958]; G protein-coupled receptor signaling pathway [GO:0007186]; inflammatory response [GO:0006954]; killing of cells of another organism [GO:0031640]; negative regulation of macrophage chemotaxis [GO:0010760]; pos…	extracellular exosome [GO:0070062]; extracellular region [GO:0005576]; extracellular space [GO:0005615]; membrane attack complex [GO:0005579]	chemokine activity [GO:0008009]; endopeptidase inhibitor activity [GO:0004866]; signaling receptor binding [GO:0005102]	DISEASE: Complement component 5 deficiency (C5D) [MIM:609536]: A rare defect of the complement classical pathway associated with susceptibility to severe recurrent infections, predominantly by Neisseria gonorrhoeae or Neisseria meningitidis. Note=The disease is caused by variants affecting the gene represented in this entry.; DISEASE: Note=An association study of C5 haplotypes and genotypes in in…
Maternal serum	DS down	P02765	FETUA_HUMAN	Alpha-2-HS-glycoprotein (Alpha-2-Z-globulin) (Ba-alpha-2-glycoprotein) (Fetuin-A) [Cleaved into: Alpha-2-HS-glycoprotein chain A; Alpha-2-HS-glycoprotein chain B]	AHSG FETUA PRO2743	TISSUE SPECIFICITY: Synthesized in liver and selectively concentrated in bone matrix. Secreted in plasma. It is also found in dentin in much higher quantities than other plasma proteins.	acute-phase response [GO:0006953]; negative regulation of bone mineralization [GO:0030502]; negative regulation of insulin receptor signaling pathway [GO:0046627]; ossification [GO:0001503]; pinocytosis [GO:0006907]; positive regulation of phagocytosis [GO:0050766]; regulation of bone mineralization [GO:0030500]; regulation of inflammatory response [GO:0050727]; skeletal system development [GO:00…	blood microparticle [GO:0072562]; collagen-containing extracellular matrix [GO:0062023]; endoplasmic reticulum lumen [GO:0005788]; extracellular exosome [GO:0070062]; extracellular matrix [GO:0031012]; extracellular region [GO:0005576]; extracellular space [GO:0005615]; Golgi apparatus [GO:0005794]; platelet alpha granule lumen [GO:0031093]; secretory granule lumen [GO:0034774]	cysteine-type endopeptidase inhibitor activity [GO:0004869]; endopeptidase inhibitor activity [GO:0004866]; kinase inhibitor activity [GO:0019210]	DISEASE: Alopecia-intellectual disability syndrome 1 (APMR1) [MIM:203650]: A rare autosomal recessive form of alopecia. APMR1 patients show loss of hair on the scalp, absence of eyebrows, eyelashes, axillary and pubic hair, and mild to severe intellectual disability. {ECO:0000269|PubMed:28054173}. Note=The disease may be caused by variants affecting the gene represented in this entry.
Maternal serum	DS down	P04278	SHBG_HUMAN	Sex hormone-binding globulin (SHBG) (Sex steroid-binding protein) (SBP) (Testis-specific androgen-binding protein) (ABP) (Testosterone-estradiol-binding globulin) (TeBG) (Testosterone-estrogen-binding globulin)	SHBG	TISSUE SPECIFICITY: Isoform 1 and isoform 2 are present in liver and testis.		extracellular exosome [GO:0070062]; extracellular region [GO:0005576]	androgen binding [GO:0005497]; steroid binding [GO:0005496]
Maternal serum	DS down	P01019	ANGT_HUMAN	Angiotensinogen (Serpin A8) [Cleaved into: Angiotensin-1 (Angiotensin 1-10) (Angiotensin I) (Ang I); Angiotensin-2 (Angiotensin 1-8) (Angiotensin II) (Ang II); Angiotensin-3 (Angiotensin 2-8) (Angiotensin III) (Ang III) (Des-Asp[1]-angiotensin II); Angiotensin-4 (Angiotensin 3-8) (Angiotensin IV) (Ang IV); Angiotensin 1-9; Angiotensin 1-7; Angiotensin 1-5; Angiotensin 1-4]	AGT SERPINA8	TISSUE SPECIFICITY: Expressed by the liver and secreted in plasma. {ECO:0000269|PubMed:1692023}.	angiotensin-activated signaling pathway [GO:0038166]; blood vessel remodeling [GO:0001974]; cell-cell signaling [GO:0007267]; G protein-coupled receptor signaling pathway [GO:0007186]; G protein-coupled receptor signaling pathway coupled to cGMP nucleotide second messenger [GO:0007199]; kidney development [GO:0001822]; low-density lipoprotein particle remodeling [GO:0034374]; maintenance of blood…	blood microparticle [GO:0072562]; collagen-containing extracellular matrix [GO:0062023]; extracellular exosome [GO:0070062]; extracellular region [GO:0005576]; extracellular space [GO:0005615]	growth factor activity [GO:0008083]; hormone activity [GO:0005179]; serine-type endopeptidase inhibitor activity [GO:0004867]; type 1 angiotensin receptor binding [GO:0031702]; type 2 angiotensin receptor binding [GO:0031703]	DISEASE: Essential hypertension (EHT) [MIM:145500]: A condition in which blood pressure is consistently higher than normal with no identifiable cause. {ECO:0000269|PubMed:1394429, ECO:0000269|PubMed:8513325}. Note=Disease susceptibility is associated with variants affecting the gene represented in this entry.; DISEASE: Renal tubular dysgenesis (RTD) [MIM:267430]: Autosomal recessive severe disord…
Maternal serum	DS down	P19652	A1AG2_HUMAN	Alpha-1-acid glycoprotein 2 (AGP 2) (Orosomucoid-2) (OMD 2)	ORM2 AGP2	TISSUE SPECIFICITY: Expressed by the liver and secreted in plasma.	acute-phase response [GO:0006953]; positive regulation of interleukin-1 beta production [GO:0032731]; positive regulation of interleukin-1 production [GO:0032732]; positive regulation of tumor necrosis factor production [GO:0032760]; regulation of immune system process [GO:0002682]	azurophil granule lumen [GO:0035578]; blood microparticle [GO:0072562]; collagen-containing extracellular matrix [GO:0062023]; extracellular exosome [GO:0070062]; extracellular region [GO:0005576]; extracellular space [GO:0005615]; platelet alpha granule lumen [GO:0031093]; specific granule lumen [GO:0035580]
Maternal serum	DS down	P07358	CO8B_HUMAN	Complement component C8 beta chain (Complement component 8 subunit beta)	C8B		complement activation [GO:0006956]; complement activation, alternative pathway [GO:0006957]; complement activation, classical pathway [GO:0006958]; immune response [GO:0006955]; killing of cells of another organism [GO:0031640]; positive regulation of immune response [GO:0050778]	extracellular exosome [GO:0070062]; extracellular region [GO:0005576]; extracellular space [GO:0005615]; extracellular vesicle [GO:1903561]; membrane [GO:0016020]; membrane attack complex [GO:0005579]; plasma membrane [GO:0005886]	protein-containing complex binding [GO:0044877]	DISEASE: Complement component 8 deficiency, 2 (C8D2) [MIM:613789]: A rare defect of the complement classical pathway associated with susceptibility to severe recurrent infections, predominantly by Neisseria gonorrhoeae or Neisseria meningitidis. Note=Disease susceptibility is associated with variants affecting the gene represented in this entry.
Maternal serum	DS down	P02771	FETA_HUMAN	Alpha-fetoprotein (Alpha-1-fetoprotein) (Alpha-fetoglobulin)	AFP HPAFP	TISSUE SPECIFICITY: Plasma. Synthesized by the fetal liver and yolk sac.	ovulation from ovarian follicle [GO:0001542]; progesterone metabolic process [GO:0042448]	cytoplasm [GO:0005737]; endoplasmic reticulum lumen [GO:0005788]; extracellular space [GO:0005615]	metal ion binding [GO:0046872]; small molecule binding [GO:0036094]	DISEASE: Alpha-fetoprotein deficiency (AFPD) [MIM:615969]: A benign condition characterized by undetectable AFP levels in the amniotic fluid. Affected individuals are asymptomatic and present normal development. {ECO:0000269|PubMed:15280901, ECO:0000269|PubMed:18854864}. Note=The disease is caused by variants affecting the gene represented in this entry.; DISEASE: Alpha-fetoprotein, hereditary pe…
Maternal serum	DS down	P01308	INS_HUMAN	Insulin [Cleaved into: Insulin B chain; Insulin A chain]	INS		activation of protein kinase B activity [GO:0032148]; acute-phase response [GO:0006953]; alpha-beta T cell activation [GO:0046631]; cell-cell signaling [GO:0007267]; cognition [GO:0050890]; fatty acid homeostasis [GO:0055089]; G protein-coupled receptor signaling pathway [GO:0007186]; glucose homeostasis [GO:0042593]; glucose metabolic process [GO:0006006]; insulin receptor signaling pathway [GO:…	endoplasmic reticulum lumen [GO:0005788]; endoplasmic reticulum-Golgi intermediate compartment membrane [GO:0033116]; endosome lumen [GO:0031904]; extracellular region [GO:0005576]; extracellular space [GO:0005615]; Golgi lumen [GO:0005796]; Golgi membrane [GO:0000139]; secretory granule lumen [GO:0034774]; transport vesicle [GO:0030133]	hormone activity [GO:0005179]; identical protein binding [GO:0042802]; insulin receptor binding [GO:0005158]; insulin-like growth factor receptor binding [GO:0005159]; protease binding [GO:0002020]	DISEASE: Hyperproinsulinemia (HPRI) [MIM:616214]: An autosomal dominant condition characterized by elevated levels of serum proinsulin-like material. {ECO:0000269|PubMed:1601997, ECO:0000269|PubMed:2196279, ECO:0000269|PubMed:3470784, ECO:0000269|PubMed:4019786, ECO:0000269|PubMed:6312455, ECO:0000269|PubMed:6424111, ECO:0000269|PubMed:8421693}. Note=The disease is caused by variants affecting th…
Maternal serum	DS down	Q28911	Q28911_MACFA	Apolipoprotein[a] protein	apolipoprotein[a]
Maternal serum	DS down	Q13219	PAPP1_HUMAN	Pappalysin-1 (EC 3.4.24.79) (Insulin-like growth factor-dependent IGF-binding protein 4 protease) (IGF-dependent IGFBP-4 protease) (IGFBP-4ase) (Pregnancy-associated plasma protein A) (PAPP-A)	PAPPA	TISSUE SPECIFICITY: High levels in placenta and pregnancy serum. In placenta, expressed in X cells in septa and anchoring villi, and in syncytiotrophoblasts in the chorionic villi. Lower levels are found in a variety of other tissues including kidney, myometrium, endometrium, ovaries, breast, prostate, bone marrow, colon, fibroblasts and osteoblasts. {ECO:0000269|PubMed:10077652, ECO:0000269|PubM…	cell surface receptor signaling pathway [GO:0007166]; female pregnancy [GO:0007565]; protein catabolic process [GO:0030163]; proteolysis [GO:0006508]; response to dexamethasone [GO:0071548]; response to follicle-stimulating hormone [GO:0032354]	extracellular region [GO:0005576]; extracellular space [GO:0005615]	metalloendopeptidase activity [GO:0004222]; metallopeptidase activity [GO:0008237]; zinc ion binding [GO:0008270]
Maternal plasma	DS up	P00450	CERU_HUMAN	Ceruloplasmin (Cuproxidase ceruloplasmin) (EC 1.16.3.4) (Ferroxidase ceruloplasmin) (EC 1.16.3.1) (Glutathione peroxidase ceruloplasmin) (EC 1.11.1.9) (Glutathione-dependent peroxiredoxin ceruloplasmin) (EC 1.11.1.27)	CP	TISSUE SPECIFICITY: Expressed by the liver and secreted in plasma. {ECO:0000305|PubMed:12055353}.	intracellular copper ion homeostasis [GO:0006878]; intracellular iron ion homeostasis [GO:0006879]; iron ion transport [GO:0006826]	blood microparticle [GO:0072562]; endoplasmic reticulum lumen [GO:0005788]; extracellular exosome [GO:0070062]; extracellular region [GO:0005576]; extracellular space [GO:0005615]; lysosomal membrane [GO:0005765]; plasma membrane [GO:0005886]	copper ion binding [GO:0005507]; ferroxidase activity [GO:0004322]; glutathione peroxidase activity [GO:0004602]; oxidoreductase activity [GO:0016491]; oxidoreductase activity, acting on metal ions, oxygen as acceptor [GO:0016724]; phospholipid-hydroperoxide glutathione peroxidase activity [GO:0047066]; protein-folding chaperone binding [GO:0051087]	DISEASE: Aceruloplasminemia (ACEP) [MIM:604290]: An autosomal recessive disorder of iron metabolism characterized by iron accumulation in the brain as well as visceral organs. Clinical features consist of the triad of retinal degeneration, diabetes mellitus and neurological disturbances. {ECO:0000269|PubMed:7708681}. Note=The disease is caused by variants affecting the gene represented in this en…
Maternal plasma	DS up	P02649	APOE_HUMAN	Apolipoprotein E (Apo-E)	APOE	TISSUE SPECIFICITY: Produced by several tissues and cell types and mainly found associated with lipid particles in the plasma, the interstitial fluid and lymph (PubMed:25173806). Mainly synthesized by liver hepatocytes (PubMed:25173806). Significant quantities are also produced in brain, mainly by astrocytes and glial cells in the cerebral cortex, but also by neurons in frontal cortex and hippoca…	acylglycerol homeostasis [GO:0055090]; AMPA glutamate receptor clustering [GO:0097113]; amyloid precursor protein metabolic process [GO:0042982]; artery morphogenesis [GO:0048844]; cellular response to lipoprotein particle stimulus [GO:0071402]; cholesterol catabolic process [GO:0006707]; cholesterol efflux [GO:0033344]; cholesterol homeostasis [GO:0042632]; cholesterol metabolic process [GO:0008…	blood microparticle [GO:0072562]; chylomicron [GO:0042627]; chylomicron remnant [GO:0034360]; clathrin-coated endocytic vesicle membrane [GO:0030669]; collagen-containing extracellular matrix [GO:0062023]; cytoplasm [GO:0005737]; dendrite [GO:0030425]; discoidal high-density lipoprotein particle [GO:0034365]; early endosome [GO:0005769]; endocytic vesicle lumen [GO:0071682]; endoplasmic reticulum…	amyloid-beta binding [GO:0001540]; antioxidant activity [GO:0016209]; cholesterol transfer activity [GO:0120020]; enzyme binding [GO:0019899]; heparan sulfate proteoglycan binding [GO:0043395]; heparin binding [GO:0008201]; identical protein binding [GO:0042802]; lipid binding [GO:0008289]; lipid transporter activity [GO:0005319]; lipoprotein particle binding [GO:0071813]; low-density lipoprotein…	DISEASE: Hyperlipoproteinemia 3 (HLPP3) [MIM:617347]: A disorder characterized by the accumulation of intermediate-density lipoprotein particles (IDL or broad-beta-lipoprotein) rich in cholesterol. Clinical features include xanthomas, yellowish lipid deposits in the palmar crease, or less specific on tendons and on elbows. The disorder rarely manifests before the third decade in men. In women, it…
Maternal plasma	DS up	P02766	TTHY_HUMAN	Transthyretin (ATTR) (Prealbumin) (TBPA)	TTR PALB	TISSUE SPECIFICITY: Detected in serum and cerebrospinal fluid (at protein level). Highly expressed in choroid plexus epithelial cells. Detected in retina pigment epithelium and liver. {ECO:0000269|PubMed:10328977, ECO:0000269|PubMed:3714052}.	purine nucleobase metabolic process [GO:0006144]	azurophil granule lumen [GO:0035578]; extracellular exosome [GO:0070062]; extracellular region [GO:0005576]; extracellular space [GO:0005615]	hormone activity [GO:0005179]; identical protein binding [GO:0042802]; thyroid hormone binding [GO:0070324]	DISEASE: Amyloidosis, hereditary systemic 1 (AMYLD1) [MIM:105210]: A form of hereditary systemic amyloidosis, a disorder characterized by amyloid deposition in multiple tissues resulting in a wide clinical spectrum. AMYLD1 is an autosomal dominant form due to transthyretin amyloid deposition. Protein fibrils can form in different tissues leading to amyloid polyneuropathies, amyloidotic cardiomyop…
Maternal plasma	DS up	P02760	AMBP_HUMAN	Protein AMBP (Protein HC) [Cleaved into: Alpha-1-microglobulin (EC 1.6.2.-) (Alpha-1 microglycoprotein) (Complex-forming glycoprotein heterogeneous in charge); Inter-alpha-trypsin inhibitor light chain (ITI-LC) (Bikunin) (EDC1) (HI-30) (Uronic-acid-rich protein); Trypstatin]	AMBP HCP ITIL	TISSUE SPECIFICITY: [Alpha-1-microglobulin]: Expressed by the liver and secreted in plasma. Occurs in many physiological fluids including plasma, urine, and cerebrospinal fluid (PubMed:11877257). Expressed in epidermal keratinocytes, in dermis and epidermal-dermal junction (at protein level) (PubMed:22096585). Expressed in red blood cells (at protein level) (PubMed:32092412). Expressed in placent…	cell adhesion [GO:0007155]; female pregnancy [GO:0007565]; heme catabolic process [GO:0042167]; negative regulation of immune response [GO:0050777]; negative regulation of JNK cascade [GO:0046329]	blood microparticle [GO:0072562]; cell surface [GO:0009986]; collagen-containing extracellular matrix [GO:0062023]; cytosol [GO:0005829]; endoplasmic reticulum [GO:0005783]; extracellular exosome [GO:0070062]; extracellular region [GO:0005576]; extracellular space [GO:0005615]; mitochondrial inner membrane [GO:0005743]; nuclear membrane [GO:0031965]; plasma membrane [GO:0005886]	calcium channel inhibitor activity [GO:0019855]; calcium oxalate binding [GO:0046904]; carbohydrate binding [GO:0030246]; heme binding [GO:0020037]; IgA binding [GO:0019862]; oxidoreductase activity [GO:0016491]; protein homodimerization activity [GO:0042803]; serine-type endopeptidase inhibitor activity [GO:0004867]
Maternal plasma	DS up	P02743	SAMP_HUMAN	Serum amyloid P-component (SAP) (9.5S alpha-1-glycoprotein) [Cleaved into: Serum amyloid P-component(1-203)]	APCS PTX2	TISSUE SPECIFICITY: Found in serum and urine. {ECO:0000269|PubMed:15174148}.	acute-phase response [GO:0006953]; chaperone-mediated protein complex assembly [GO:0051131]; innate immune response [GO:0045087]; negative regulation by host of viral exo-alpha-sialidase activity [GO:0044869]; negative regulation by host of viral glycoprotein metabolic process [GO:0044871]; negative regulation of acute inflammatory response [GO:0002674]; negative regulation of exo-alpha-sialidase…	blood microparticle [GO:0072562]; collagen-containing extracellular matrix [GO:0062023]; extracellular exosome [GO:0070062]; extracellular region [GO:0005576]; extracellular space [GO:0005615]; nucleus [GO:0005634]	calcium ion binding [GO:0005509]; carbohydrate binding [GO:0030246]; complement component C1q complex binding [GO:0001849]; identical protein binding [GO:0042802]; unfolded protein binding [GO:0051082]; virion binding [GO:0046790]	DISEASE: Note=SAP is a precursor of amyloid component P which is found in basement membrane and associated with amyloid deposits.
Maternal plasma	DS up	P04196	HRG_HUMAN	Histidine-rich glycoprotein (Histidine-proline-rich glycoprotein) (HPRG)	HRG	TISSUE SPECIFICITY: Expressed in macrophages and in malignant cells. Expressed by the liver and secreted in plasma (at protein level). {ECO:0000269|PubMed:14744774, ECO:0000269|PubMed:19903770, ECO:0000269|PubMed:21215706}.	angiogenesis [GO:0001525]; antimicrobial humoral immune response mediated by antimicrobial peptide [GO:0061844]; chemotaxis [GO:0006935]; cytolysis by host of symbiont cells [GO:0051838]; defense response to fungus [GO:0050832]; fibrinolysis [GO:0042730]; negative regulation of angiogenesis [GO:0016525]; negative regulation of blood vessel endothelial cell migration [GO:0043537]; negative regulat…	blood microparticle [GO:0072562]; cell surface [GO:0009986]; collagen-containing extracellular matrix [GO:0062023]; extracellular exosome [GO:0070062]; extracellular region [GO:0005576]; plasma membrane [GO:0005886]; platelet alpha granule lumen [GO:0031093]	cysteine-type endopeptidase inhibitor activity [GO:0004869]; heme binding [GO:0020037]; heparan sulfate proteoglycan binding [GO:0043395]; heparin binding [GO:0008201]; immunoglobulin binding [GO:0019865]; metal ion binding [GO:0046872]; serine-type endopeptidase inhibitor activity [GO:0004867]; signaling receptor binding [GO:0005102]; zinc ion binding [GO:0008270]	DISEASE: Thrombophilia due to histidine-rich glycoprotein deficiency (THPH11) [MIM:613116]: A hemostatic disorder characterized by a tendency to thrombosis. {ECO:0000269|PubMed:11057869, ECO:0000269|PubMed:9414276}. Note=The disease is caused by variants affecting the gene represented in this entry.
Maternal plasma	DS up	P20742	PZP_HUMAN	Pregnancy zone protein (C3 and PZP-like alpha-2-macroglobulin domain-containing protein 6)	PZP CPAMD6	TISSUE SPECIFICITY: Plasma. Prominent constituent of late-pregnancy sera.	female pregnancy [GO:0007565]	blood microparticle [GO:0072562]; extracellular exosome [GO:0070062]; extracellular region [GO:0005576]; extracellular space [GO:0005615]	endopeptidase inhibitor activity [GO:0004866]; protease binding [GO:0002020]; serine-type endopeptidase inhibitor activity [GO:0004867]
Maternal plasma	DS up	P04003	C4BPA_HUMAN	C4b-binding protein alpha chain (C4bp) (Proline-rich protein) (PRP)	C4BPA C4BP	TISSUE SPECIFICITY: Chylomicrons in the plasma.	complement activation, classical pathway [GO:0006958]; innate immune response [GO:0045087]; negative regulation of complement activation, classical pathway [GO:0045959]; positive regulation of protein catabolic process [GO:0045732]; regulation of opsonization [GO:1903027]; response to symbiotic bacterium [GO:0009609]; T cell mediated immunity [GO:0002456]	blood microparticle [GO:0072562]; extracellular region [GO:0005576]; extracellular space [GO:0005615]; plasma membrane [GO:0005886]	RNA binding [GO:0003723]
Maternal plasma	DS up	P01842	IGLC1_HUMAN	Immunoglobulin lambda constant 1 (Ig lambda chain C region MGC) (Ig lambda-1 chain C region)	IGLC1		adaptive immune response [GO:0002250]; B cell receptor signaling pathway [GO:0050853]; immune response [GO:0006955]; immunoglobulin mediated immune response [GO:0016064]	blood microparticle [GO:0072562]; extracellular exosome [GO:0070062]; extracellular region [GO:0005576]; extracellular space [GO:0005615]; IgA immunoglobulin complex [GO:0071745]; IgD immunoglobulin complex [GO:0071738]; IgE immunoglobulin complex [GO:0071742]; IgG immunoglobulin complex [GO:0071735]; IgM immunoglobulin complex [GO:0071753]; plasma membrane [GO:0005886]	antigen binding [GO:0003823]
Maternal plasma	DS up	P01233	CGB3_HUMAN	Choriogonadotropin subunit beta 3 (Choriogonadotropin subunit beta) (CG-beta) (Chorionic gonadotropin chain beta)	CGB3 CGB; CGB5; CGB8	TISSUE SPECIFICITY: High expression in the placenta throughout pregnancy. {ECO:0000269|PubMed:16123088}.	apoptotic process [GO:0006915]; cell-cell signaling [GO:0007267]; female gamete generation [GO:0007292]; G protein-coupled receptor signaling pathway [GO:0007186]; hormone-mediated signaling pathway [GO:0009755]; signal transduction [GO:0007165]	cytoplasm [GO:0005737]; extracellular region [GO:0005576]; extracellular space [GO:0005615]; pituitary gonadotropin complex [GO:0061696]	hormone activity [GO:0005179]
Maternal plasma	DS up	P43251	BTD_HUMAN	Biotinidase (Biotinase) (EC 3.5.1.12)	BTD		biotin metabolic process [GO:0006768]; central nervous system development [GO:0007417]	extracellular exosome [GO:0070062]; extracellular region [GO:0005576]; extracellular space [GO:0005615]; mitochondrial matrix [GO:0005759]	biotinidase activity [GO:0047708]	DISEASE: Biotinidase deficiency (BTD deficiency) [MIM:253260]: A juvenile form of multiple carboxylase deficiency, an autosomal recessive disorder of biotin metabolism, characterized by ketoacidosis, hyperammonemia, excretion of abnormal organic acid metabolites, and dermatitis. Biotinidase deficiency is characterized by seizures, hypotonia, skin rash, alopecia, ataxia, hearing loss, and optic at…
Maternal plasma	DS up	P01834	IGKC_HUMAN	Immunoglobulin kappa constant (Ig kappa chain C region) (Ig kappa chain C region AG) (Ig kappa chain C region CUM) (Ig kappa chain C region EU) (Ig kappa chain C region OU) (Ig kappa chain C region ROY) (Ig kappa chain C region TI)	IGKC		adaptive immune response [GO:0002250]; B cell receptor signaling pathway [GO:0050853]; immune response [GO:0006955]; immunoglobulin mediated immune response [GO:0016064]	blood microparticle [GO:0072562]; extracellular exosome [GO:0070062]; extracellular region [GO:0005576]; extracellular space [GO:0005615]; IgA immunoglobulin complex [GO:0071745]; IgD immunoglobulin complex [GO:0071738]; IgE immunoglobulin complex [GO:0071742]; IgG immunoglobulin complex [GO:0071735]; IgM immunoglobulin complex [GO:0071753]; plasma membrane [GO:0005886]	antigen binding [GO:0003823]	DISEASE: Immunoglobulin kappa light chain deficiency (IGKCD) [MIM:614102]: A disease characterized by the complete absence of immunoglobulin kappa chains. {ECO:0000269|PubMed:3931219}. Note=The disease is caused by variants affecting the gene represented in this entry.
Maternal plasma	DS up	P01859	IGHG2_HUMAN	Immunoglobulin heavy constant gamma 2 (Ig gamma-2 chain C region) (Ig gamma-2 chain C region DOT) (Ig gamma-2 chain C region TIL) (Ig gamma-2 chain C region ZIE)	IGHG2		adaptive immune response [GO:0002250]; antibacterial humoral response [GO:0019731]; B cell receptor signaling pathway [GO:0050853]; complement activation, classical pathway [GO:0006958]	blood microparticle [GO:0072562]; extracellular exosome [GO:0070062]; extracellular region [GO:0005576]; extracellular space [GO:0005615]; IgG immunoglobulin complex [GO:0071735]; immunoglobulin complex, circulating [GO:0042571]; plasma membrane [GO:0005886]	antigen binding [GO:0003823]; immunoglobulin receptor binding [GO:0034987]
Maternal plasma	DS up	P01215	GLHA_HUMAN	Glycoprotein hormones alpha chain (Anterior pituitary glycoprotein hormones common subunit alpha) (Choriogonadotropin alpha chain) (Chorionic gonadotrophin subunit alpha) (CG-alpha) (Follicle-stimulating hormone alpha chain) (FSH-alpha) (Follitropin alpha chain) (Luteinizing hormone alpha chain) (LSH-alpha) (Lutropin alpha chain) (Thyroid-stimulating hormone alpha chain) (TSH-alpha) (Thyrotropin …	CGA		follicle-stimulating hormone secretion [GO:0046884]; follicle-stimulating hormone signaling pathway [GO:0042699]; G protein-coupled receptor signaling pathway [GO:0007186]; hormone-mediated signaling pathway [GO:0009755]; luteinizing hormone secretion [GO:0032275]; negative regulation of organ growth [GO:0046621]; organ growth [GO:0035265]; positive regulation of cell migration [GO:0030335]; posi…	extracellular region [GO:0005576]; extracellular space [GO:0005615]; follicle-stimulating hormone complex [GO:0016914]; Golgi lumen [GO:0005796]; pituitary gonadotropin complex [GO:0061696]	follicle-stimulating hormone activity [GO:0016913]; hormone activity [GO:0005179]
Maternal plasma	DS up	P80108	PHLD_HUMAN	Phosphatidylinositol-glycan-specific phospholipase D (PI-G PLD) (EC 3.1.4.50) (Glycoprotein phospholipase D) (Glycosyl-phosphatidylinositol-specific phospholipase D) (GPI-PLD) (GPI-specific phospholipase D)	GPLD1 PIGPLD1		cell migration involved in sprouting angiogenesis [GO:0002042]; cellular response to calcium ion [GO:0071277]; cellular response to cholesterol [GO:0071397]; cellular response to insulin stimulus [GO:0032869]; cellular response to pH [GO:0071467]; cellular response to triglyceride [GO:0071401]; cellular response to xenobiotic stimulus [GO:0071466]; chondrocyte differentiation [GO:0002062]; comple…	cytoplasm [GO:0005737]; extracellular exosome [GO:0070062]; extracellular matrix [GO:0031012]; extracellular region [GO:0005576]; extracellular space [GO:0005615]; intracellular membrane-bounded organelle [GO:0043231]; lysosomal membrane [GO:0005765]	glycosylphosphatidylinositol phospholipase D activity [GO:0004621]; phospholipase D activity [GO:0004630]; sodium channel regulator activity [GO:0017080]
Maternal plasma	DS up	P01860	IGHG3_HUMAN	Immunoglobulin heavy constant gamma 3 (HDC) (Heavy chain disease protein) (Ig gamma-3 chain C region)	IGHG3		adaptive immune response [GO:0002250]; antibacterial humoral response [GO:0019731]; B cell receptor signaling pathway [GO:0050853]; complement activation, classical pathway [GO:0006958]	blood microparticle [GO:0072562]; extracellular exosome [GO:0070062]; extracellular region [GO:0005576]; extracellular space [GO:0005615]; IgG immunoglobulin complex [GO:0071735]; immunoglobulin complex, circulating [GO:0042571]; plasma membrane [GO:0005886]	antigen binding [GO:0003823]; immunoglobulin receptor binding [GO:0034987]
Maternal plasma	DS up	Q9UGM5	FETUB_HUMAN	Fetuin-B (16G2) (Fetuin-like protein IRL685) (Gugu)	FETUB	TISSUE SPECIFICITY: Liver and testis.	binding of sperm to zona pellucida [GO:0007339]; negative regulation of endopeptidase activity [GO:0010951]; single fertilization [GO:0007338]	extracellular exosome [GO:0070062]; extracellular region [GO:0005576]	cysteine-type endopeptidase inhibitor activity [GO:0004869]; metalloendopeptidase inhibitor activity [GO:0008191]
Maternal plasma	DS up	P35858	ALS_HUMAN	Insulin-like growth factor-binding protein complex acid labile subunit (ALS)	IGFALS ALS	TISSUE SPECIFICITY: Plasma.	cell adhesion [GO:0007155]; signal transduction [GO:0007165]	extracellular exosome [GO:0070062]; extracellular matrix [GO:0031012]; extracellular region [GO:0005576]; extracellular space [GO:0005615]; insulin-like growth factor ternary complex [GO:0042567]	insulin-like growth factor binding [GO:0005520]	DISEASE: Acid-labile subunit deficiency (ACLSD) [MIM:615961]: A disorder characterized by severely reduced serum IGF-I and IGFBP-3 concentrations and mild growth retardation. Pubertal delay in boys and insulin insensitivity are common findings. {ECO:0000269|PubMed:14762184, ECO:0000269|PubMed:16507628, ECO:0000269|PubMed:17726072, ECO:0000269|PubMed:18303074, ECO:0000269|PubMed:19129715, ECO:0000…
Maternal plasma	DS up	P26927	HGFL_HUMAN	Hepatocyte growth factor-like protein (Macrophage stimulatory protein) (Macrophage-stimulating protein) (MSP) [Cleaved into: Hepatocyte growth factor-like protein alpha chain; Hepatocyte growth factor-like protein beta chain]	MST1 D3F15S2 DNF15S2 HGFL		negative regulation of gluconeogenesis [GO:0045721]; proteolysis [GO:0006508]; regulation of cAMP-dependent protein kinase activity [GO:2000479]; regulation of receptor signaling pathway via JAK-STAT [GO:0046425]	collagen-containing extracellular matrix [GO:0062023]; extracellular region [GO:0005576]; extracellular space [GO:0005615]	receptor tyrosine kinase binding [GO:0030971]	DISEASE: Note=MST1 variant Cys-689 may be associated with inflammatory bowel disease (IBD), a chronic, relapsing inflammation of the gastrointestinal tract with a complex etiology. It is unsure whether Cys-689 itself or a variation in linkage disequilibrium with Cys-689 is responsible for the association with IBD. {ECO:0000269|PubMed:19079170, ECO:0000269|PubMed:20228799}.
Maternal plasma	DS up	P02751	FINC_HUMAN	Fibronectin (FN) (Cold-insoluble globulin) (CIG) [Cleaved into: Anastellin; Ugl-Y1; Ugl-Y2; Ugl-Y3]	FN1 FN	TISSUE SPECIFICITY: Expressed in the inner limiting membrane and around blood vessels in the retina (at protein level) (PubMed:29777959). Plasma FN (soluble dimeric form) is secreted by hepatocytes. Cellular FN (dimeric or cross-linked multimeric forms), made by fibroblasts, epithelial and other cell types, is deposited as fibrils in the extracellular matrix. Ugl-Y1, Ugl-Y2 and Ugl-Y3 are found i…	acute-phase response [GO:0006953]; angiogenesis [GO:0001525]; biological process involved in interaction with symbiont [GO:0051702]; calcium-independent cell-matrix adhesion [GO:0007161]; cell adhesion [GO:0007155]; cell-matrix adhesion [GO:0007160]; cell-substrate junction assembly [GO:0007044]; endodermal cell differentiation [GO:0035987]; heart development [GO:0007507]; integrin activation [GO…	apical plasma membrane [GO:0016324]; basement membrane [GO:0005604]; blood microparticle [GO:0072562]; collagen-containing extracellular matrix [GO:0062023]; endoplasmic reticulum lumen [GO:0005788]; endoplasmic reticulum-Golgi intermediate compartment [GO:0005793]; extracellular exosome [GO:0070062]; extracellular matrix [GO:0031012]; extracellular region [GO:0005576]; extracellular space [GO:00…	collagen binding [GO:0005518]; extracellular matrix structural constituent [GO:0005201]; heparin binding [GO:0008201]; identical protein binding [GO:0042802]; integrin binding [GO:0005178]; peptidase activator activity [GO:0016504]; protease binding [GO:0002020]; proteoglycan binding [GO:0043394]; signaling receptor binding [GO:0005102]	DISEASE: Glomerulopathy with fibronectin deposits 2 (GFND2) [MIM:601894]: Genetically heterogeneous autosomal dominant disorder characterized clinically by proteinuria, microscopic hematuria, and hypertension that leads to end-stage renal failure in the second to fifth decade of life. {ECO:0000269|PubMed:18268355}. Note=The disease is caused by variants affecting the gene represented in this entr…
Maternal plasma	DS up	P00751	CFAB_HUMAN	Complement factor B (EC 3.4.21.47) (C3/C5 convertase) (Glycine-rich beta glycoprotein) (GBG) (PBF2) (Properdin factor B) [Cleaved into: Complement factor B Ba fragment; Complement factor B Bb fragment]	CFB BF BFD		complement activation [GO:0006956]; complement activation, alternative pathway [GO:0006957]; proteolysis [GO:0006508]; response to bacterium [GO:0009617]	blood microparticle [GO:0072562]; extracellular exosome [GO:0070062]; extracellular region [GO:0005576]; extracellular space [GO:0005615]; plasma membrane [GO:0005886]	complement binding [GO:0001848]; serine-type endopeptidase activity [GO:0004252]	DISEASE: Macular degeneration, age-related, 14 (ARMD14) [MIM:615489]: A form of age-related macular degeneration, a multifactorial eye disease and the most common cause of irreversible vision loss in the developed world. In most patients, the disease is manifest as ophthalmoscopically visible yellowish accumulations of protein and lipid that lie beneath the retinal pigment epithelium and within a…
Maternal plasma	DS up	P01031	CO5_HUMAN	Complement C5 (C3 and PZP-like alpha-2-macroglobulin domain-containing protein 4) [Cleaved into: Complement C5 beta chain; Complement C5 alpha chain; C5a anaphylatoxin; Complement C5 alpha' chain]	C5 CPAMD4		cell surface receptor signaling pathway [GO:0007166]; chemotaxis [GO:0006935]; complement activation, alternative pathway [GO:0006957]; complement activation, classical pathway [GO:0006958]; G protein-coupled receptor signaling pathway [GO:0007186]; inflammatory response [GO:0006954]; killing of cells of another organism [GO:0031640]; negative regulation of macrophage chemotaxis [GO:0010760]; pos…	extracellular exosome [GO:0070062]; extracellular region [GO:0005576]; extracellular space [GO:0005615]; membrane attack complex [GO:0005579]	chemokine activity [GO:0008009]; endopeptidase inhibitor activity [GO:0004866]; signaling receptor binding [GO:0005102]	DISEASE: Complement component 5 deficiency (C5D) [MIM:609536]: A rare defect of the complement classical pathway associated with susceptibility to severe recurrent infections, predominantly by Neisseria gonorrhoeae or Neisseria meningitidis. Note=The disease is caused by variants affecting the gene represented in this entry.; DISEASE: Note=An association study of C5 haplotypes and genotypes in in…
Maternal plasma	DS up	P07358	CO8B_HUMAN	Complement component C8 beta chain (Complement component 8 subunit beta)	C8B		complement activation [GO:0006956]; complement activation, alternative pathway [GO:0006957]; complement activation, classical pathway [GO:0006958]; immune response [GO:0006955]; killing of cells of another organism [GO:0031640]; positive regulation of immune response [GO:0050778]	extracellular exosome [GO:0070062]; extracellular region [GO:0005576]; extracellular space [GO:0005615]; extracellular vesicle [GO:1903561]; membrane [GO:0016020]; membrane attack complex [GO:0005579]; plasma membrane [GO:0005886]	protein-containing complex binding [GO:0044877]	DISEASE: Complement component 8 deficiency, 2 (C8D2) [MIM:613789]: A rare defect of the complement classical pathway associated with susceptibility to severe recurrent infections, predominantly by Neisseria gonorrhoeae or Neisseria meningitidis. Note=Disease susceptibility is associated with variants affecting the gene represented in this entry.
Maternal plasma	DS up	P02790	HEMO_HUMAN	Hemopexin (Beta-1B-glycoprotein)	HPX	TISSUE SPECIFICITY: Expressed by the liver and secreted in plasma.	heme metabolic process [GO:0042168]; heme transport [GO:0015886]; hemoglobin metabolic process [GO:0020027]; intracellular iron ion homeostasis [GO:0006879]; positive regulation of humoral immune response mediated by circulating immunoglobulin [GO:0002925]; positive regulation of immunoglobulin production [GO:0002639]; positive regulation of type II interferon-mediated signaling pathway [GO:00603…	blood microparticle [GO:0072562]; collagen-containing extracellular matrix [GO:0062023]; endocytic vesicle lumen [GO:0071682]; extracellular exosome [GO:0070062]; extracellular region [GO:0005576]; extracellular space [GO:0005615]	heme transmembrane transporter activity [GO:0015232]; metal ion binding [GO:0046872]
Maternal plasma	DS up	P00734	THRB_HUMAN	Prothrombin (EC 3.4.21.5) (Coagulation factor II) [Cleaved into: Activation peptide fragment 1; Activation peptide fragment 2; Thrombin light chain; Thrombin heavy chain]	F2	TISSUE SPECIFICITY: Expressed by the liver and secreted in plasma.	acute-phase response [GO:0006953]; antimicrobial humoral immune response mediated by antimicrobial peptide [GO:0061844]; blood coagulation [GO:0007596]; cell surface receptor signaling pathway [GO:0007166]; cytolysis by host of symbiont cells [GO:0051838]; fibrinolysis [GO:0042730]; G protein-coupled receptor signaling pathway [GO:0007186]; ligand-gated ion channel signaling pathway [GO:1990806];…	blood microparticle [GO:0072562]; collagen-containing extracellular matrix [GO:0062023]; endoplasmic reticulum lumen [GO:0005788]; extracellular exosome [GO:0070062]; extracellular region [GO:0005576]; extracellular space [GO:0005615]; Golgi lumen [GO:0005796]; plasma membrane [GO:0005886]	calcium ion binding [GO:0005509]; growth factor activity [GO:0008083]; heparin binding [GO:0008201]; lipopolysaccharide binding [GO:0001530]; serine-type endopeptidase activity [GO:0004252]; signaling receptor binding [GO:0005102]; thrombospondin receptor activity [GO:0070053]	DISEASE: Factor II deficiency (FA2D) [MIM:613679]: A very rare blood coagulation disorder characterized by mucocutaneous bleeding symptoms. The severity of the bleeding manifestations correlates with blood factor II levels. {ECO:0000269|PubMed:1349838, ECO:0000269|PubMed:1354985, ECO:0000269|PubMed:1421398, ECO:0000269|PubMed:14962227, ECO:0000269|PubMed:2719946, ECO:0000269|PubMed:3242619, ECO:0…
Maternal plasma	DS up	Q14624	ITIH4_HUMAN	Inter-alpha-trypsin inhibitor heavy chain H4 (ITI heavy chain H4) (ITI-HC4) (Inter-alpha-inhibitor heavy chain 4) (Inter-alpha-trypsin inhibitor family heavy chain-related protein) (IHRP) (Plasma kallikrein sensitive glycoprotein 120) (Gp120) (PK-120) [Cleaved into: 70 kDa inter-alpha-trypsin inhibitor heavy chain H4; 35 kDa inter-alpha-trypsin inhibitor heavy chain H4]	ITIH4 IHRP ITIHL1 PK120 PRO1851	TISSUE SPECIFICITY: Liver specific. {ECO:0000269|PubMed:7775381, ECO:0000269|PubMed:7805892}.	acute-phase response [GO:0006953]; hyaluronan metabolic process [GO:0030212]; response to cytokine [GO:0034097]	blood microparticle [GO:0072562]; collagen-containing extracellular matrix [GO:0062023]; extracellular exosome [GO:0070062]; extracellular region [GO:0005576]; plasma membrane [GO:0005886]; platelet dense granule lumen [GO:0031089]	endopeptidase inhibitor activity [GO:0004866]; serine-type endopeptidase inhibitor activity [GO:0004867]
Maternal plasma	DS up	O00213	APBB1_HUMAN	Amyloid beta precursor protein binding family B member 1 (Amyloid-beta A4 precursor protein-binding family B member 1) (Protein Fe65)	APBB1 FE65 RIR	TISSUE SPECIFICITY: Highly expressed in brain; strongly reduced in post-mortem elderly subjects with Alzheimer disease. {ECO:0000269|PubMed:19343227}.; TISSUE SPECIFICITY: [Isoform 4]: Expressed preferentially in the brain. {ECO:0000269|PubMed:21824145}.	apoptotic process [GO:0006915]; axonogenesis [GO:0007409]; chromatin organization [GO:0006325]; DNA damage response [GO:0006974]; negative regulation of cell cycle G1/S phase transition [GO:1902807]; negative regulation of transcription by RNA polymerase II [GO:0000122]; positive regulation of apoptotic process [GO:0043065]; positive regulation of DNA-templated transcription [GO:0045893]; positiv…	cytoplasm [GO:0005737]; endoplasmic reticulum [GO:0005783]; growth cone [GO:0030426]; lamellipodium [GO:0030027]; nuclear speck [GO:0016607]; nucleoplasm [GO:0005654]; nucleus [GO:0005634]; plasma membrane [GO:0005886]; synapse [GO:0045202]	amyloid-beta binding [GO:0001540]; chromatin binding [GO:0003682]; histone binding [GO:0042393]; low-density lipoprotein particle receptor binding [GO:0050750]; molecular adaptor activity [GO:0060090]; proline-rich region binding [GO:0070064]; transcription coactivator activity [GO:0003713]; ubiquitin protein ligase binding [GO:0031625]
Maternal plasma	DS up	P08603	CFAH_HUMAN	Complement factor H (H factor 1)	CFH HF HF1 HF2	TISSUE SPECIFICITY: Expressed in the retinal pigment epithelium (at protein level) (PubMed:25136834). CFH is one of the most abundant complement components in blood where the liver is the major source of CFH protein in vivo. in addition, CFH is secreted by additional cell types including monocytes, fibroblasts, or endothelial cells (PubMed:2139673, PubMed:25136834, PubMed:2968404, PubMed:6444659)…	complement activation [GO:0006956]; complement activation, alternative pathway [GO:0006957]; proteolysis [GO:0006508]; regulation of complement activation [GO:0030449]; regulation of complement activation, alternative pathway [GO:0030451]; regulation of complement-dependent cytotoxicity [GO:1903659]	blood microparticle [GO:0072562]; extracellular exosome [GO:0070062]; extracellular region [GO:0005576]; extracellular space [GO:0005615]; serine-type endopeptidase complex [GO:1905370]; symbiont cell surface [GO:0106139]	complement component C3b binding [GO:0001851]; heparan sulfate proteoglycan binding [GO:0043395]; heparin binding [GO:0008201]; identical protein binding [GO:0042802]	DISEASE: Basal laminar drusen (BLD) [MIM:126700]: Drusen are extracellular deposits that accumulate below the retinal pigment epithelium on Bruch membrane. Basal laminar drusen refers to an early adult-onset drusen phenotype that shows a pattern of uniform small, slightly raised yellow subretinal nodules randomly scattered in the macula. In later stages, these drusen often become more numerous, w…
Maternal plasma	DS up	P00738	HPT_HUMAN	Haptoglobin (Zonulin) [Cleaved into: Haptoglobin alpha chain; Haptoglobin beta chain]	HP	TISSUE SPECIFICITY: Expressed by the liver and secreted in plasma.	acute-phase response [GO:0006953]; defense response [GO:0006952]; defense response to bacterium [GO:0042742]; immune system process [GO:0002376]; negative regulation of hydrogen peroxide catabolic process [GO:2000296]; negative regulation of oxidoreductase activity [GO:0051354]; response to hydrogen peroxide [GO:0042542]	blood microparticle [GO:0072562]; endocytic vesicle lumen [GO:0071682]; extracellular exosome [GO:0070062]; extracellular region [GO:0005576]; extracellular space [GO:0005615]; haptoglobin-hemoglobin complex [GO:0031838]; specific granule lumen [GO:0035580]; tertiary granule lumen [GO:1904724]	antioxidant activity [GO:0016209]; hemoglobin binding [GO:0030492]; serine-type endopeptidase activity [GO:0004252]	DISEASE: Anhaptoglobinemia (AHP) [MIM:614081]: A condition characterized by the absence of the serum glycoprotein haptoglobin. Serum levels of haptoglobin vary among normal persons: levels are low in the neonatal period and in the elderly, differ by population, and can be influenced by environmental factors, such as infection. Secondary hypohaptoglobinemia can occur as a consequence of hemolysis,…
Maternal plasma	DS up	P22891	PROZ_HUMAN	Vitamin K-dependent protein Z	PROZ	TISSUE SPECIFICITY: Plasma.	blood coagulation [GO:0007596]; proteolysis [GO:0006508]	endoplasmic reticulum lumen [GO:0005788]; extracellular exosome [GO:0070062]; extracellular space [GO:0005615]; Golgi lumen [GO:0005796]	calcium ion binding [GO:0005509]; serine-type endopeptidase activity [GO:0004252]
Maternal plasma	DS up	P22792	CPN2_HUMAN	Carboxypeptidase N subunit 2 (Carboxypeptidase N 83 kDa chain) (Carboxypeptidase N large subunit) (Carboxypeptidase N polypeptide 2) (Carboxypeptidase N regulatory subunit)	CPN2 ACBP		protein stabilization [GO:0050821]	blood microparticle [GO:0072562]; extracellular exosome [GO:0070062]; extracellular matrix [GO:0031012]; extracellular region [GO:0005576]; extracellular space [GO:0005615]	enzyme regulator activity [GO:0030234]
Maternal plasma	DS up	P07357	CO8A_HUMAN	Complement component C8 alpha chain (Complement component 8 subunit alpha)	C8A		complement activation [GO:0006956]; complement activation, alternative pathway [GO:0006957]; complement activation, classical pathway [GO:0006958]; immune response [GO:0006955]; killing of cells of another organism [GO:0031640]; positive regulation of immune response [GO:0050778]	blood microparticle [GO:0072562]; extracellular exosome [GO:0070062]; extracellular region [GO:0005576]; extracellular space [GO:0005615]; membrane [GO:0016020]; membrane attack complex [GO:0005579]; plasma membrane [GO:0005886]	complement binding [GO:0001848]; protein-containing complex binding [GO:0044877]	DISEASE: Complement component 8 deficiency, 1 (C8D1) [MIM:613790]: A rare defect of the complement classical pathway associated with susceptibility to severe recurrent infections, predominantly by Neisseria gonorrhoeae or Neisseria meningitidis. Note=Disease susceptibility is associated with variants affecting the gene represented in this entry.
Maternal plasma	DS up	P02741	CRP_HUMAN	C-reactive protein [Cleaved into: C-reactive protein(1-205)]	CRP PTX1	TISSUE SPECIFICITY: Found in plasma.	acute-phase response [GO:0006953]; defense response to Gram-positive bacterium [GO:0050830]; inflammatory response [GO:0006954]; innate immune response [GO:0045087]; negative regulation of lipid storage [GO:0010888]; negative regulation of macrophage derived foam cell differentiation [GO:0010745]; negative regulation of mononuclear cell proliferation [GO:0032945]; opsonization [GO:0008228]; posit…	extracellular region [GO:0005576]; extracellular space [GO:0005615]	calcium ion binding [GO:0005509]; choline binding [GO:0033265]; complement component C1q complex binding [GO:0001849]; identical protein binding [GO:0042802]; low-density lipoprotein particle binding [GO:0030169]; low-density lipoprotein particle receptor binding [GO:0050750]
Maternal plasma	DS up	P0C0L4	CO4A_HUMAN	Complement C4-A (Acidic complement C4) (C3 and PZP-like alpha-2-macroglobulin domain-containing protein 2) [Cleaved into: Complement C4 beta chain; Complement C4-A alpha chain; C4a anaphylatoxin; C4b-A; C4d-A; Complement C4 gamma chain]	C4A CO4 CPAMD2	TISSUE SPECIFICITY: Complement component C4 is expressed at highest levels in the liver, at moderate levels in the adrenal cortex, adrenal medulla, thyroid gland, and the kidney, and at lowest levels in the heart, ovary, small intestine, thymus, pancreas and spleen. The extra-hepatic sites of expression may be important for the local protection and inflammatory response. {ECO:0000269|PubMed:11367…	complement activation [GO:0006956]; complement activation, classical pathway [GO:0006958]; inflammatory response [GO:0006954]; innate immune response [GO:0045087]; positive regulation of apoptotic cell clearance [GO:2000427]	axon [GO:0030424]; blood microparticle [GO:0072562]; dendrite [GO:0030425]; endoplasmic reticulum lumen [GO:0005788]; extracellular exosome [GO:0070062]; extracellular region [GO:0005576]; extracellular space [GO:0005615]; neuronal cell body [GO:0043025]; plasma membrane [GO:0005886]; synapse [GO:0045202]	complement component C1q complex binding [GO:0001849]; endopeptidase inhibitor activity [GO:0004866]	DISEASE: Complement component 4A deficiency (C4AD) [MIM:614380]: A rare defect of the complement classical pathway associated with the development of autoimmune disorders, mainly systemic lupus with or without associated glomerulonephritis. {ECO:0000269|PubMed:8473511}. Note=The disease is caused by variants affecting the gene represented in this entry.; DISEASE: Systemic lupus erythematosus (SLE…
Maternal plasma	DS up	P02748	CO9_HUMAN	Complement component C9 [Cleaved into: Complement component C9a; Complement component C9b]	C9	TISSUE SPECIFICITY: Plasma (at protein level). {ECO:0000269|PubMed:22832194, ECO:0000269|PubMed:26841934, ECO:0000269|PubMed:8603752, ECO:0000269|PubMed:9212048, ECO:0000269|PubMed:9634479}.	cell killing [GO:0001906]; complement activation [GO:0006956]; complement activation, alternative pathway [GO:0006957]; complement activation, classical pathway [GO:0006958]; killing of cells of another organism [GO:0031640]; positive regulation of immune response [GO:0050778]; protein homooligomerization [GO:0051260]	blood microparticle [GO:0072562]; extracellular exosome [GO:0070062]; extracellular region [GO:0005576]; extracellular space [GO:0005615]; membrane attack complex [GO:0005579]; other organism cell membrane [GO:0044218]; plasma membrane [GO:0005886]		DISEASE: Complement component 9 deficiency (C9D) [MIM:613825]: A rare defect of the complement classical pathway associated with susceptibility to severe recurrent infections predominantly by Neisseria gonorrhoeae or Neisseria meningitidis. Some patients may develop dermatomyositis. {ECO:0000269|PubMed:9634479}. Note=Disease susceptibility is associated with variants affecting the gene represente…
Maternal plasma	DS up	P01042	KNG1_HUMAN	Kininogen-1 (Alpha-2-thiol proteinase inhibitor) (Fitzgerald factor) (High molecular weight kininogen) (HMWK) (Williams-Fitzgerald-Flaujeac factor) [Cleaved into: Kininogen-1 heavy chain; T-kinin (Ile-Ser-Bradykinin); Bradykinin (Kallidin I); Lysyl-bradykinin (Kallidin II); Kininogen-1 light chain; Low molecular weight growth-promoting factor]	KNG1 BDK KNG	TISSUE SPECIFICITY: Secreted in plasma. T-kinin is detected in malignant ovarian, colon and breast carcinomas, but not in benign tumors. {ECO:0000269|PubMed:2076202}.	blood coagulation [GO:0007596]; inflammatory response [GO:0006954]; negative regulation of blood coagulation [GO:0030195]; negative regulation of cell adhesion [GO:0007162]; negative regulation of proteolysis [GO:0045861]; positive regulation of apoptotic process [GO:0043065]; positive regulation of cytosolic calcium ion concentration [GO:0007204]; vasodilation [GO:0042311]	blood microparticle [GO:0072562]; collagen-containing extracellular matrix [GO:0062023]; endoplasmic reticulum lumen [GO:0005788]; extracellular exosome [GO:0070062]; extracellular region [GO:0005576]; extracellular space [GO:0005615]; plasma membrane [GO:0005886]; platelet alpha granule lumen [GO:0031093]	cysteine-type endopeptidase inhibitor activity [GO:0004869]; heparin binding [GO:0008201]; hormone activity [GO:0005179]; signaling receptor binding [GO:0005102]; zinc ion binding [GO:0008270]	DISEASE: High molecular weight kininogen deficiency (HMWK deficiency) [MIM:228960]: Autosomal recessive coagulation defect. Patients with HWMK deficiency do not have a hemorrhagic tendency, but they exhibit abnormal surface-mediated activation of fibrinolysis. Note=The disease is caused by variants affecting the gene represented in this entry.; DISEASE: Angioedema, hereditary, 6 (HAE6) [MIM:61936…
Maternal plasma	DS up	P09871	C1S_HUMAN	Complement C1s subcomponent (EC 3.4.21.42) (C1 esterase) (Complement component 1 subcomponent s) [Cleaved into: Complement C1s subcomponent heavy chain; Complement C1s subcomponent light chain]	C1S		complement activation, classical pathway [GO:0006958]; innate immune response [GO:0045087]; proteolysis [GO:0006508]	blood microparticle [GO:0072562]; extracellular region [GO:0005576]; extracellular space [GO:0005615]	calcium ion binding [GO:0005509]; identical protein binding [GO:0042802]; serine-type endopeptidase activity [GO:0004252]	DISEASE: Complement component C1s deficiency (C1SD) [MIM:613783]: A rare defect resulting in C1 deficiency and impaired activation of the complement classical pathway. C1 deficiency generally leads to severe immune complex disease with features of systemic lupus erythematosus and glomerulonephritis. {ECO:0000269|PubMed:11390518}. Note=The disease is caused by variants affecting the gene represent…
Maternal plasma	DS up	P05155	IC1_HUMAN	Plasma protease C1 inhibitor (C1 Inh) (C1Inh) (C1 esterase inhibitor) (C1-inhibiting factor) (Serpin G1)	SERPING1 C1IN C1NH		blood circulation [GO:0008015]; blood coagulation [GO:0007596]; complement activation, classical pathway [GO:0006958]; fibrinolysis [GO:0042730]; innate immune response [GO:0045087]; negative regulation of complement activation, lectin pathway [GO:0001869]	blood microparticle [GO:0072562]; collagen-containing extracellular matrix [GO:0062023]; endoplasmic reticulum lumen [GO:0005788]; extracellular exosome [GO:0070062]; extracellular region [GO:0005576]; extracellular space [GO:0005615]; platelet alpha granule lumen [GO:0031093]	serine-type endopeptidase inhibitor activity [GO:0004867]	DISEASE: Angioedema, hereditary, 1 (HAE1) [MIM:106100]: An autosomal dominant disorder characterized by episodic local swelling involving subcutaneous or submucous tissue of the upper respiratory and gastrointestinal tracts, face, extremities, and genitalia. Hereditary angioedema due to C1 esterase inhibitor deficiency is comprised of two clinically indistinguishable forms. In hereditary angioede…
Maternal plasma	DS down	P10909	CLUS_HUMAN	Clusterin (Aging-associated gene 4 protein) (Apolipoprotein J) (Apo-J) (Complement cytolysis inhibitor) (CLI) (Complement-associated protein SP-40,40) (Ku70-binding protein 1) (NA1/NA2) (Sulfated glycoprotein 2) (SGP-2) (Testosterone-repressed prostate message 2) (TRPM-2) [Cleaved into: Clusterin beta chain (ApoJalpha) (Complement cytolysis inhibitor a chain) (SP-40,40 beta-chain); Clusterin alph…	CLU APOJ CLI KUB1 AAG4	TISSUE SPECIFICITY: Detected in blood plasma, cerebrospinal fluid, milk, seminal plasma and colon mucosa. Detected in the germinal center of colon lymphoid nodules and in colon parasympathetic ganglia of the Auerbach plexus (at protein level). Ubiquitous. Detected in brain, testis, ovary, liver and pancreas, and at lower levels in kidney, heart, spleen and lung. {ECO:0000269|PubMed:11123922, ECO:…	amyloid-beta clearance [GO:0097242]; cell morphogenesis [GO:0000902]; central nervous system myelin maintenance [GO:0032286]; chaperone-mediated protein complex assembly [GO:0051131]; chaperone-mediated protein folding [GO:0061077]; complement activation [GO:0006956]; complement activation, classical pathway [GO:0006958]; immune complex clearance [GO:0002434]; innate immune response [GO:0045087];…	apical dendrite [GO:0097440]; blood microparticle [GO:0072562]; cell surface [GO:0009986]; chromaffin granule [GO:0042583]; collagen-containing extracellular matrix [GO:0062023]; cytoplasm [GO:0005737]; cytosol [GO:0005829]; extracellular exosome [GO:0070062]; extracellular region [GO:0005576]; extracellular space [GO:0005615]; Golgi apparatus [GO:0005794]; intracellular membrane-bounded organell…	amyloid-beta binding [GO:0001540]; low-density lipoprotein particle receptor binding [GO:0050750]; misfolded protein binding [GO:0051787]; protein carrier chaperone [GO:0140597]; protein-containing complex binding [GO:0044877]; protein-folding chaperone binding [GO:0051087]; receptor ligand activity [GO:0048018]; signaling receptor binding [GO:0005102]; tau protein binding [GO:0048156]; ubiquitin…
Maternal plasma	DS down	P02768	ALBU_HUMAN	Albumin	ALB GIG20 GIG42 PRO0903 PRO1708 PRO2044 PRO2619 PRO2675 UNQ696/PRO1341	TISSUE SPECIFICITY: Plasma.	cellular response to calcium ion starvation [GO:0072732]; cellular response to starvation [GO:0009267]; negative regulation of mitochondrial depolarization [GO:0051902]	blood microparticle [GO:0072562]; cytoplasm [GO:0005737]; endoplasmic reticulum [GO:0005783]; endoplasmic reticulum lumen [GO:0005788]; extracellular exosome [GO:0070062]; extracellular region [GO:0005576]; extracellular space [GO:0005615]; Golgi apparatus [GO:0005794]; nucleus [GO:0005634]; platelet alpha granule lumen [GO:0031093]; protein-containing complex [GO:0032991]	antioxidant activity [GO:0016209]; copper ion binding [GO:0005507]; DNA binding [GO:0003677]; enterobactin binding [GO:1903981]; exogenous protein binding [GO:0140272]; fatty acid binding [GO:0005504]; identical protein binding [GO:0042802]; protein-folding chaperone binding [GO:0051087]; pyridoxal phosphate binding [GO:0030170]; toxic substance binding [GO:0015643]	DISEASE: Hyperthyroxinemia, familial dysalbuminemic (FDAH) [MIM:615999]: A disorder characterized by abnormally elevated levels of total serum thyroxine (T4) in euthyroid patients. It is due to abnormal serum albumin that binds T4 with enhanced affinity. {ECO:0000269|PubMed:7852505, ECO:0000269|PubMed:8048949, ECO:0000269|PubMed:9329347, ECO:0000269|PubMed:9589637}. Note=The disease is caused by …
Maternal plasma	DS down	P63261	ACTG_HUMAN	Actin, cytoplasmic 2 (EC 3.6.4.-) (Gamma-actin) [Cleaved into: Actin, cytoplasmic 2, N-terminally processed]	ACTG1 ACTG		angiogenesis [GO:0001525]; axonogenesis [GO:0007409]; cell motility [GO:0048870]; cellular response to type II interferon [GO:0071346]; maintenance of blood-brain barrier [GO:0035633]; morphogenesis of a polarized epithelium [GO:0001738]; platelet aggregation [GO:0070527]; positive regulation of cell migration [GO:0030335]; positive regulation of gene expression [GO:0010628]; positive regulation …	actin filament [GO:0005884]; apical junction complex [GO:0043296]; axon [GO:0030424]; basal body patch [GO:0120220]; blood microparticle [GO:0072562]; calyx of Held [GO:0044305]; cell-cell junction [GO:0005911]; cytoplasm [GO:0005737]; cytoskeleton [GO:0005856]; cytosol [GO:0005829]; dense body [GO:0097433]; extracellular exosome [GO:0070062]; extracellular space [GO:0005615]; filamentous actin […	ATP binding [GO:0005524]; hydrolase activity [GO:0016787]; identical protein binding [GO:0042802]; profilin binding [GO:0005522]; protein kinase binding [GO:0019901]; structural constituent of cytoskeleton [GO:0005200]; structural constituent of postsynaptic actin cytoskeleton [GO:0098973]; ubiquitin protein ligase binding [GO:0031625]	DISEASE: Deafness, autosomal dominant, 20 (DFNA20) [MIM:604717]: A form of non-syndromic sensorineural hearing loss. Sensorineural deafness results from damage to the neural receptors of the inner ear, the nerve pathways to the brain, or the area of the brain that receives sound information. {ECO:0000269|PubMed:13680526, ECO:0000269|PubMed:14684684, ECO:0000269|PubMed:16773128, ECO:0000269|PubMed…
Maternal plasma	DS down	O95445	APOM_HUMAN	Apolipoprotein M (Apo-M) (ApoM) (Protein G3a)	APOM G3A NG20 HSPC336	TISSUE SPECIFICITY: Plasma protein. Expressed in liver and kidney.	cholesterol efflux [GO:0033344]; cholesterol homeostasis [GO:0042632]; high-density lipoprotein particle assembly [GO:0034380]; high-density lipoprotein particle clearance [GO:0034384]; high-density lipoprotein particle remodeling [GO:0034375]; lipoprotein metabolic process [GO:0042157]; negative regulation of plasma lipoprotein oxidation [GO:0034445]; reverse cholesterol transport [GO:0043691]	discoidal high-density lipoprotein particle [GO:0034365]; extracellular region [GO:0005576]; high-density lipoprotein particle [GO:0034364]; low-density lipoprotein particle [GO:0034362]; spherical high-density lipoprotein particle [GO:0034366]; very-low-density lipoprotein particle [GO:0034361]	antioxidant activity [GO:0016209]; lipid transporter activity [GO:0005319]; phospholipid binding [GO:0005543]
Maternal plasma	DS down	P06727	APOA4_HUMAN	Apolipoprotein A-IV (Apo-AIV) (ApoA-IV) (Apolipoprotein A4)	APOA4	TISSUE SPECIFICITY: Synthesized primarily in the intestine and secreted in plasma.	acylglycerol homeostasis [GO:0055090]; cholesterol efflux [GO:0033344]; cholesterol homeostasis [GO:0042632]; cholesterol metabolic process [GO:0008203]; chylomicron assembly [GO:0034378]; chylomicron remodeling [GO:0034371]; high-density lipoprotein particle remodeling [GO:0034375]; hydrogen peroxide catabolic process [GO:0042744]; innate immune response in mucosa [GO:0002227]; leukocyte cell-ce…	blood microparticle [GO:0072562]; chylomicron [GO:0042627]; collagen-containing extracellular matrix [GO:0062023]; cytosol [GO:0005829]; early endosome [GO:0005769]; endoplasmic reticulum lumen [GO:0005788]; extracellular exosome [GO:0070062]; extracellular region [GO:0005576]; extracellular space [GO:0005615]; extracellular vesicle [GO:1903561]; high-density lipoprotein particle [GO:0034364]; lo…	antioxidant activity [GO:0016209]; cholesterol transfer activity [GO:0120020]; copper ion binding [GO:0005507]; identical protein binding [GO:0042802]; lipid binding [GO:0008289]; lipid transporter activity [GO:0005319]; phosphatidylcholine binding [GO:0031210]; phosphatidylcholine-sterol O-acyltransferase activator activity [GO:0060228]; phospholipid binding [GO:0005543]; protein homodimerizatio…
Maternal plasma	DS down	P02775	CXCL7_HUMAN	Platelet basic protein (PBP) (C-X-C motif chemokine 7) (Leukocyte-derived growth factor) (LDGF) (Macrophage-derived growth factor) (MDGF) (Small-inducible cytokine B7) [Cleaved into: Connective tissue-activating peptide III (CTAP-III) (LA-PF4) (Low-affinity platelet factor IV); TC-2; Connective tissue-activating peptide III(1-81) (CTAP-III(1-81)); Beta-thromboglobulin (Beta-TG); Neutrophil-activa…	PPBP CTAP3 CXCL7 SCYB7 TGB1 THBGB1		antimicrobial humoral immune response mediated by antimicrobial peptide [GO:0061844]; cellular response to lipopolysaccharide [GO:0071222]; chemokine-mediated signaling pathway [GO:0070098]; defense response to bacterium [GO:0042742]; glucose transmembrane transport [GO:1904659]; inflammatory response [GO:0006954]; neutrophil chemotaxis [GO:0030593]; positive regulation of cell division [GO:00517…	extracellular region [GO:0005576]; extracellular space [GO:0005615]; platelet alpha granule lumen [GO:0031093]; tertiary granule lumen [GO:1904724]	chemokine activity [GO:0008009]; CXCR chemokine receptor binding [GO:0045236]; glucose transmembrane transporter activity [GO:0005355]; growth factor activity [GO:0008083]
Maternal plasma	DS down	P02647	APOA1_HUMAN	Apolipoprotein A-I (Apo-AI) (ApoA-I) (Apolipoprotein A1) [Cleaved into: Proapolipoprotein A-I (ProapoA-I); Truncated apolipoprotein A-I (Apolipoprotein A-I(1-242))]	APOA1	TISSUE SPECIFICITY: Major protein of plasma HDL, also found in chylomicrons. Synthesized in the liver and small intestine. The oxidized form at Met-110 and Met-136 is increased in individuals with increased risk for coronary artery disease, such as in carrier of the eNOSa/b genotype and exposure to cigarette smoking. It is also present in increased levels in aortic lesions relative to native ApoA…	acylglycerol homeostasis [GO:0055090]; adrenal gland development [GO:0030325]; blood vessel endothelial cell migration [GO:0043534]; cellular response to lipoprotein particle stimulus [GO:0071402]; cholesterol biosynthetic process [GO:0006695]; cholesterol efflux [GO:0033344]; cholesterol homeostasis [GO:0042632]; cholesterol import [GO:0070508]; cholesterol metabolic process [GO:0008203]; choles…	blood microparticle [GO:0072562]; chylomicron [GO:0042627]; collagen-containing extracellular matrix [GO:0062023]; cytoplasmic vesicle [GO:0031410]; cytosol [GO:0005829]; early endosome [GO:0005769]; endocytic vesicle [GO:0030139]; endocytic vesicle lumen [GO:0071682]; endoplasmic reticulum lumen [GO:0005788]; extracellular exosome [GO:0070062]; extracellular region [GO:0005576]; extracellular sp…	amyloid-beta binding [GO:0001540]; apolipoprotein A-I receptor binding [GO:0034191]; apolipoprotein receptor binding [GO:0034190]; chemorepellent activity [GO:0045499]; cholesterol binding [GO:0015485]; cholesterol transfer activity [GO:0120020]; enzyme binding [GO:0019899]; heat shock protein binding [GO:0031072]; high-density lipoprotein particle binding [GO:0008035]; high-density lipoprotein p…	DISEASE: Hypoalphalipoproteinemia, primary, 2 (FHA2) [MIM:618463]: An autosomal recessive disorder of lipoprotein metabolism, biochemically characterized by severe apoA-I deficiency and severely reduced serum high-density lipoprotein cholesterol (HDL-C). Affected individuals have undetectable serum levels of apoA-I, and develop xanthomas and corneal opacities. The disease is generally associated …
Maternal plasma	DS down	P01023	A2MG_HUMAN	Alpha-2-macroglobulin (Alpha-2-M) (C3 and PZP-like alpha-2-macroglobulin domain-containing protein 5)	A2M CPAMD5 FWP007	TISSUE SPECIFICITY: Secreted in plasma. {ECO:0000269|PubMed:6203908}.	acute inflammatory response to antigenic stimulus [GO:0002438]; acute-phase response [GO:0006953]; embryonic liver development [GO:1990402]; luteinization [GO:0001553]; negative regulation of complement activation, lectin pathway [GO:0001869]; response to carbon dioxide [GO:0010037]; response to glucocorticoid [GO:0051384]; response to nutrient [GO:0007584]; response to prostaglandin E [GO:003469…	blood microparticle [GO:0072562]; collagen-containing extracellular matrix [GO:0062023]; extracellular exosome [GO:0070062]; extracellular region [GO:0005576]; extracellular space [GO:0005615]; platelet alpha granule lumen [GO:0031093]	brain-derived neurotrophic factor binding [GO:0048403]; calcium-dependent protein binding [GO:0048306]; endopeptidase inhibitor activity [GO:0004866]; enzyme binding [GO:0019899]; growth factor binding [GO:0019838]; identical protein binding [GO:0042802]; interleukin-1 binding [GO:0019966]; interleukin-8 binding [GO:0019959]; nerve growth factor binding [GO:0048406]; protease binding [GO:0002020]…
Maternal plasma	DS down	P02787	TRFE_HUMAN	Serotransferrin (Transferrin) (Beta-1 metal-binding globulin) (Siderophilin)	TF PRO1400	TISSUE SPECIFICITY: Expressed by the liver and secreted in plasma.	actin filament organization [GO:0007015]; antibacterial humoral response [GO:0019731]; cellular response to iron ion [GO:0071281]; ERK1 and ERK2 cascade [GO:0070371]; intracellular iron ion homeostasis [GO:0006879]; iron ion transport [GO:0006826]; multicellular organismal-level iron ion homeostasis [GO:0060586]; osteoclast differentiation [GO:0030316]; positive regulation of bone resorption [GO:…	apical plasma membrane [GO:0016324]; basal part of cell [GO:0045178]; basal plasma membrane [GO:0009925]; blood microparticle [GO:0072562]; cell surface [GO:0009986]; clathrin-coated endocytic vesicle membrane [GO:0030669]; clathrin-coated pit [GO:0005905]; cytoplasmic vesicle [GO:0031410]; early endosome [GO:0005769]; endocytic vesicle [GO:0030139]; endoplasmic reticulum lumen [GO:0005788]; endo…	enzyme binding [GO:0019899]; ferric iron binding [GO:0008199]; ferrous iron binding [GO:0008198]; iron chaperone activity [GO:0034986]; transferrin receptor binding [GO:1990459]; transmembrane transporter binding [GO:0044325]	DISEASE: Atransferrinemia (ATRAF) [MIM:209300]: A rare autosomal recessive disorder characterized by abnormal synthesis of transferrin leading to iron overload and microcytic hypochromic anemia. {ECO:0000269|PubMed:11110675, ECO:0000269|PubMed:15466165}. Note=The disease is caused by variants affecting the gene represented in this entry.
Maternal plasma	DS down	P04275	VWF_HUMAN	von Willebrand factor (vWF) [Cleaved into: von Willebrand antigen 2 (von Willebrand antigen II)]	VWF F8VWF	TISSUE SPECIFICITY: Plasma.	blood coagulation [GO:0007596]; cell adhesion [GO:0007155]; cell-substrate adhesion [GO:0031589]; hemostasis [GO:0007599]; platelet activation [GO:0030168]; positive regulation of intracellular signal transduction [GO:1902533]; response to wounding [GO:0009611]	collagen-containing extracellular matrix [GO:0062023]; endoplasmic reticulum [GO:0005783]; extracellular exosome [GO:0070062]; extracellular matrix [GO:0031012]; extracellular region [GO:0005576]; extracellular space [GO:0005615]; platelet alpha granule [GO:0031091]; platelet alpha granule lumen [GO:0031093]; Weibel-Palade body [GO:0033093]	collagen binding [GO:0005518]; identical protein binding [GO:0042802]; immunoglobulin binding [GO:0019865]; integrin binding [GO:0005178]; protease binding [GO:0002020]; protein-folding chaperone binding [GO:0051087]	DISEASE: von Willebrand disease 1 (VWD1) [MIM:193400]: A common hemorrhagic disorder due to defects in von Willebrand factor protein and resulting in impaired platelet aggregation. Von Willebrand disease type 1 is characterized by partial quantitative deficiency of circulating von Willebrand factor, that is otherwise structurally and functionally normal. Clinical manifestations are mucocutaneous …
Maternal plasma	DS down	P02671	FIBA_HUMAN	Fibrinogen alpha chain [Cleaved into: Fibrinopeptide A; Fibrinogen alpha chain]	FGA	TISSUE SPECIFICITY: Detected in blood plasma (at protein level). {ECO:0000269|PubMed:19296670, ECO:0000269|PubMed:9628725}.	adaptive immune response [GO:0002250]; blood coagulation, common pathway [GO:0072377]; blood coagulation, fibrin clot formation [GO:0072378]; cell-matrix adhesion [GO:0007160]; fibrinolysis [GO:0042730]; induction of bacterial agglutination [GO:0043152]; innate immune response [GO:0045087]; negative regulation of endothelial cell apoptotic process [GO:2000352]; negative regulation of extrinsic ap…	blood microparticle [GO:0072562]; cell surface [GO:0009986]; collagen-containing extracellular matrix [GO:0062023]; endoplasmic reticulum [GO:0005783]; endoplasmic reticulum lumen [GO:0005788]; external side of plasma membrane [GO:0009897]; extracellular exosome [GO:0070062]; extracellular region [GO:0005576]; extracellular space [GO:0005615]; extracellular vesicle [GO:1903561]; fibrinogen comple…	extracellular matrix structural constituent [GO:0005201]; metal ion binding [GO:0046872]; protein-macromolecule adaptor activity [GO:0030674]; signaling receptor binding [GO:0005102]; structural molecule activity [GO:0005198]	DISEASE: Congenital afibrinogenemia (CAFBN) [MIM:202400]: Rare autosomal recessive disorder is characterized by bleeding that varies from mild to severe and by complete absence or extremely low levels of plasma and platelet fibrinogen. {ECO:0000269|PubMed:25427968}. Note=The disease is caused by variants affecting the gene represented in this entry. The majority of cases of afibrinogenemia are du…
Maternal plasma	DS down	P01024	CO3_HUMAN	Complement C3 (C3 and PZP-like alpha-2-macroglobulin domain-containing protein 1) [Cleaved into: Complement C3 beta chain; C3-beta-c (C3bc); Complement C3 alpha chain; C3a anaphylatoxin; Acylation stimulating protein (ASP) (C3adesArg); Complement C3b alpha' chain; Complement C3c alpha' chain fragment 1; Complement C3dg fragment; Complement C3g fragment; Complement C3d fragment; Complement C3f fra…	C3 CPAMD1	TISSUE SPECIFICITY: Plasma. The acylation stimulating protein (ASP) is expressed in adipocytes and released into the plasma during both the fasting and postprandial periods. {ECO:0000269|PubMed:15833747, ECO:0000269|PubMed:9555951}.	amyloid-beta clearance [GO:0097242]; B cell activation [GO:0042113]; complement activation [GO:0006956]; complement activation, alternative pathway [GO:0006957]; complement activation, classical pathway [GO:0006958]; complement receptor mediated signaling pathway [GO:0002430]; complement-dependent cytotoxicity [GO:0097278]; complement-mediated synapse pruning [GO:0150062]; fatty acid metabolic pr…	azurophil granule lumen [GO:0035578]; blood microparticle [GO:0072562]; cell surface [GO:0009986]; endoplasmic reticulum lumen [GO:0005788]; extracellular exosome [GO:0070062]; extracellular region [GO:0005576]; extracellular space [GO:0005615]; plasma membrane [GO:0005886]; protein-containing complex [GO:0032991]; secretory granule lumen [GO:0034774]	C5L2 anaphylatoxin chemotactic receptor binding [GO:0031715]; endopeptidase inhibitor activity [GO:0004866]; receptor ligand activity [GO:0048018]; signaling receptor binding [GO:0005102]	DISEASE: Complement component 3 deficiency (C3D) [MIM:613779]: A rare defect of the complement classical pathway. Patients develop recurrent, severe, pyogenic infections because of ineffective opsonization of pathogens. Some patients may also develop autoimmune disorders, such as arthralgia and vasculitic rashes, lupus-like syndrome and membranoproliferative glomerulonephritis. {ECO:0000269|PubMe…
Maternal plasma	DS down	P98160	PGBM_HUMAN	Basement membrane-specific heparan sulfate proteoglycan core protein (HSPG) (Perlecan) (PLC) [Cleaved into: Endorepellin; LG3 peptide]	HSPG2	TISSUE SPECIFICITY: Detected in cerebrospinal fluid, fibroblasts and urine (at protein level). {ECO:0000269|PubMed:25326458, ECO:0000269|PubMed:36213313}.	angiogenesis [GO:0001525]; animal organ regeneration [GO:0031100]; brain development [GO:0007420]; cell differentiation [GO:0030154]; circulatory system development [GO:0072359]; embryo implantation [GO:0007566]; inflammatory response [GO:0006954]; lipid metabolic process [GO:0006629]; negative regulation of angiogenesis [GO:0016525]; negative regulation of cell adhesion [GO:0007162]; negative re…	basement membrane [GO:0005604]; collagen-containing extracellular matrix [GO:0062023]; extracellular exosome [GO:0070062]; extracellular region [GO:0005576]; extracellular space [GO:0005615]; focal adhesion [GO:0005925]; Golgi lumen [GO:0005796]; lysosomal lumen [GO:0043202]; plasma membrane [GO:0005886]; plasma membrane protein complex [GO:0098797]	amyloid-beta binding [GO:0001540]; calcium ion binding [GO:0005509]; collagen V binding [GO:0070052]; extracellular matrix structural constituent conferring compression resistance [GO:0030021]; low-density lipoprotein particle receptor binding [GO:0050750]	DISEASE: Schwartz-Jampel syndrome (SJS1) [MIM:255800]: Rare autosomal recessive disorder characterized by permanent myotonia (prolonged failure of muscle relaxation) and skeletal dysplasia, resulting in reduced stature, kyphoscoliosis, bowing of the diaphyses and irregular epiphyses. {ECO:0000269|PubMed:11101850}. Note=The disease is caused by variants affecting the gene represented in this entry…
Maternal plasma	DS down	P51884	LUM_HUMAN	Lumican (Keratan sulfate proteoglycan lumican) (KSPG lumican)	LUM LDC SLRR2D	TISSUE SPECIFICITY: Cornea and other tissues.	collagen fibril organization [GO:0030199]; positive regulation of transcription by RNA polymerase II [GO:0045944]; positive regulation of transforming growth factor beta1 production [GO:0032914]; visual perception [GO:0007601]	collagen-containing extracellular matrix [GO:0062023]; extracellular exosome [GO:0070062]; extracellular matrix [GO:0031012]; extracellular region [GO:0005576]; extracellular space [GO:0005615]; fibrillar collagen trimer [GO:0005583]; Golgi lumen [GO:0005796]; lysosomal lumen [GO:0043202]	collagen binding [GO:0005518]; extracellular matrix structural constituent [GO:0005201]; extracellular matrix structural constituent conferring compression resistance [GO:0030021]
Maternal plasma	DS down	P04114	APOB_HUMAN	Apolipoprotein B-100 (Apo B-100) [Cleaved into: Apolipoprotein B-48 (Apo B-48)]	APOB		artery morphogenesis [GO:0048844]; cellular response to lipoprotein particle stimulus [GO:0071402]; cholesterol efflux [GO:0033344]; cholesterol homeostasis [GO:0042632]; cholesterol metabolic process [GO:0008203]; cholesterol transport [GO:0030301]; establishment of localization in cell [GO:0051649]; fertilization [GO:0009566]; flagellated sperm motility [GO:0030317]; in utero embryonic developm…	chylomicron [GO:0042627]; chylomicron remnant [GO:0034360]; clathrin-coated endocytic vesicle membrane [GO:0030669]; cytoplasm [GO:0005737]; cytosol [GO:0005829]; early endosome [GO:0005769]; endocytic vesicle lumen [GO:0071682]; endoplasmic reticulum exit site [GO:0070971]; endoplasmic reticulum lumen [GO:0005788]; endoplasmic reticulum membrane [GO:0005789]; endosome lumen [GO:0031904]; endosom…	cholesterol transfer activity [GO:0120020]; heparin binding [GO:0008201]; lipase binding [GO:0035473]; low-density lipoprotein particle receptor binding [GO:0050750]; phospholipid binding [GO:0005543]; receptor ligand activity [GO:0048018]	DISEASE: Hypobetalipoproteinemia, familial, 1 (FHBL1) [MIM:615558]: A disorder of lipid metabolism characterized by less than 5th percentile age- and sex-specific levels of low density lipoproteins, and dietary fat malabsorption. Clinical presentation may vary from no symptoms to severe gastrointestinal and neurological dysfunction similar to abetalipoproteinemia. {ECO:0000269|PubMed:12551903, EC…
Maternal plasma	DS down	Q8WZ42	TITIN_HUMAN	Titin (EC 2.7.11.1) (Connectin) (Rhabdomyosarcoma antigen MU-RMS-40.14)	TTN	TISSUE SPECIFICITY: Isoforms 3, 7 and 8 are expressed in cardiac muscle. Isoform 4 is expressed in vertebrate skeletal muscle. Isoform 6 is expressed in skeletal muscle (at protein level). {ECO:0000269|PubMed:11717165, ECO:0000269|PubMed:7819249}.	cardiac muscle cell development [GO:0055013]; cardiac muscle contraction [GO:0060048]; cardiac muscle hypertrophy [GO:0003300]; cardiac muscle tissue morphogenesis [GO:0055008]; cardiac myofibril assembly [GO:0055003]; detection of muscle stretch [GO:0035995]; mitotic chromosome condensation [GO:0007076]; muscle contraction [GO:0006936]; positive regulation of gene expression [GO:0010628]; positi…	condensed nuclear chromosome [GO:0000794]; cytosol [GO:0005829]; extracellular exosome [GO:0070062]; extracellular region [GO:0005576]; I band [GO:0031674]; M band [GO:0031430]; striated muscle thin filament [GO:0005865]; Z disc [GO:0030018]	actin filament binding [GO:0051015]; actinin binding [GO:0042805]; ATP binding [GO:0005524]; calcium ion binding [GO:0005509]; calmodulin binding [GO:0005516]; enzyme binding [GO:0019899]; identical protein binding [GO:0042802]; muscle alpha-actinin binding [GO:0051371]; protease binding [GO:0002020]; protein homodimerization activity [GO:0042803]; protein kinase binding [GO:0019901]; protein kin…	DISEASE: Myopathy, myofibrillar, 9, with early respiratory failure (MFM9) [MIM:603689]: An autosomal dominant myopathy characterized by adulthood onset of weakness in proximal, distal, axial and respiratory muscles. Pelvic girdle weakness, foot drop and neck weakness are the main symptoms at onset, but ultimately the weakness usually involves the proximal compartment of both upper and lower limbs…
Maternal plasma	DS down	P08519	APOA_HUMAN	Apolipoprotein(a) (Apo(a)) (Lp(a)) (EC 3.4.21.-)	LPA		blood circulation [GO:0008015]; lipid metabolic process [GO:0006629]; lipid transport [GO:0006869]; proteolysis [GO:0006508]	extracellular region [GO:0005576]; extracellular space [GO:0005615]; plasma lipoprotein particle [GO:0034358]	apolipoprotein binding [GO:0034185]; endopeptidase activity [GO:0004175]; endopeptidase inhibitor activity [GO:0004866]; fibronectin binding [GO:0001968]; heparin binding [GO:0008201]; serine-type endopeptidase activity [GO:0004252]; signaling receptor binding [GO:0005102]
Maternal plasma	DS down	P06396	GELS_HUMAN	Gelsolin (AGEL) (Actin-depolymerizing factor) (ADF) (Brevin)	GSN	TISSUE SPECIFICITY: Phagocytic cells, platelets, fibroblasts, nonmuscle cells, smooth and skeletal muscle cells.	actin filament capping [GO:0051693]; actin filament depolymerization [GO:0030042]; actin filament organization [GO:0007015]; actin filament polymerization [GO:0030041]; actin filament severing [GO:0051014]; actin polymerization or depolymerization [GO:0008154]; amyloid fibril formation [GO:1990000]; barbed-end actin filament capping [GO:0051016]; cardiac muscle cell contraction [GO:0086003]; cell…	actin cap [GO:0030478]; actin cytoskeleton [GO:0015629]; blood microparticle [GO:0072562]; cortical actin cytoskeleton [GO:0030864]; cytoplasm [GO:0005737]; cytosol [GO:0005829]; extracellular exosome [GO:0070062]; extracellular region [GO:0005576]; extracellular space [GO:0005615]; ficolin-1-rich granule lumen [GO:1904813]; focal adhesion [GO:0005925]; lamellipodium [GO:0030027]; phagocytic vesi…	actin binding [GO:0003779]; actin filament binding [GO:0051015]; calcium ion binding [GO:0005509]; myosin II binding [GO:0045159]; phosphatidylinositol 3-kinase catalytic subunit binding [GO:0036313]; phosphatidylinositol-4,5-bisphosphate binding [GO:0005546]	DISEASE: Amyloidosis, hereditary systemic 4, Finnish type (AMYLD4) [MIM:105120]: A form of hereditary systemic amyloidosis, a disorder characterized by amyloid deposition in multiple tissues resulting in a wide clinical spectrum. AMYLD4 is due to gelsolin amyloid deposition and is typically characterized by cranial neuropathy and lattice corneal dystrophy. Most patients have modest involvement of…
Maternal plasma	DS down	P02749	APOH_HUMAN	Beta-2-glycoprotein 1 (APC inhibitor) (Activated protein C-binding protein) (Anticardiolipin cofactor) (Apolipoprotein H) (Apo-H) (Beta-2-glycoprotein I) (B2GPI) (Beta(2)GPI)	APOH B2G1	TISSUE SPECIFICITY: Expressed by the liver and secreted in plasma.	blood coagulation, intrinsic pathway [GO:0007597]; negative regulation of angiogenesis [GO:0016525]; negative regulation of blood coagulation [GO:0030195]; negative regulation of endothelial cell migration [GO:0010596]; negative regulation of endothelial cell proliferation [GO:0001937]; negative regulation of fibrinolysis [GO:0051918]; negative regulation of myeloid cell apoptotic process [GO:003…	cell surface [GO:0009986]; chylomicron [GO:0042627]; collagen-containing extracellular matrix [GO:0062023]; extracellular exosome [GO:0070062]; extracellular region [GO:0005576]; extracellular space [GO:0005615]; high-density lipoprotein particle [GO:0034364]; platelet dense granule lumen [GO:0031089]; very-low-density lipoprotein particle [GO:0034361]	heparin binding [GO:0008201]; identical protein binding [GO:0042802]; lipid binding [GO:0008289]; lipoprotein lipase activator activity [GO:0060230]; phospholipid binding [GO:0005543]
Maternal plasma	DS down	Q9NYC9	DYH9_HUMAN	Dynein axonemal heavy chain 9 (Axonemal beta dynein heavy chain 9) (Ciliary dynein heavy chain 9)	DNAH9 DNAH17L DNEL1 KIAA0357	TISSUE SPECIFICITY: Expressed in upper and lower respiratory airway epithelia (at protein level). Not detected in spermatozoa (at protein level) (PubMed:31178125). {ECO:0000269|PubMed:30471717, ECO:0000269|PubMed:31178125}.	cell projection organization [GO:0030030]; cerebrospinal fluid circulation [GO:0090660]; cilium movement [GO:0003341]; cilium movement involved in cell motility [GO:0060294]; establishment of localization in cell [GO:0051649]; mucociliary clearance [GO:0120197]	9+2 motile cilium [GO:0097729]; axoneme [GO:0005930]; distal portion of axoneme [GO:0120135]; dynein complex [GO:0030286]; extracellular region [GO:0005576]; microtubule [GO:0005874]; motile cilium [GO:0031514]; outer dynein arm [GO:0036157]	ATP binding [GO:0005524]; ATP hydrolysis activity [GO:0016887]; dynein intermediate chain binding [GO:0045505]; dynein light intermediate chain binding [GO:0051959]; minus-end-directed microtubule motor activity [GO:0008569]	DISEASE: Ciliary dyskinesia, primary, 40 (CILD40) [MIM:618300]: A form of primary ciliary dyskinesia, a disorder characterized by abnormalities of motile cilia. Respiratory infections leading to chronic inflammation and bronchiectasis are recurrent, due to defects in the respiratory cilia. Some patients exhibit randomization of left-right body asymmetry and situs inversus. Primary ciliary dyskine…
Maternal plasma	DS down	P32119	PRDX2_HUMAN	Peroxiredoxin-2 (EC 1.11.1.24) (Natural killer cell-enhancing factor B) (NKEF-B) (PRP) (Thiol-specific antioxidant protein) (TSA) (Thioredoxin peroxidase 1) (Thioredoxin-dependent peroxide reductase 1) (Thioredoxin-dependent peroxiredoxin 2)	PRDX2 NKEFB TDPX1		cell redox homeostasis [GO:0045454]; cellular response to oxidative stress [GO:0034599]; defense response to tumor cell [GO:0002357]; extrinsic apoptotic signaling pathway [GO:0097191]; hydrogen peroxide catabolic process [GO:0042744]; leukocyte activation [GO:0045321]; negative regulation of apoptotic process [GO:0043066]; negative regulation of extrinsic apoptotic signaling pathway in absence o…	cytoplasm [GO:0005737]; cytosol [GO:0005829]; extracellular exosome [GO:0070062]	antioxidant activity [GO:0016209]; thioredoxin peroxidase activity [GO:0008379]

## Sheet: Table S3
Table S3. Combined list of metabolites reported in the literature as differentially expressed in Down syndrome (p<=0.05). HMDB Extracted Data
Matrix	DS status	Metabolite	Hit	HMDB	KEGG	PubChem	ChEBI	MetLin	Metabolite description	Health Implications:
Amniotic fluid (AF)	DS down	coproporphyrin III	Coproporphyrin III	HMDB0000570	C05770	-	27609	5553	Coproporphyrin III is a porphyrin metabolite arising from heme synthesis. Coproporphyrin III is a tetrapyrrole dead-end product from the spontaneous oxidation of the methylene bridges of coproporphynogen, arising from heme synthesis and secreted in feces and urine	Increased levels of coproporphyrins can indicate congenital erythropoietic porphyria or sideroblastic anaemia. Porphyria is a pathological state characterised by abnormalities of porphyrin metabolism and results in the excretion of large quantities of porphyrins in the urine and in extreme sensitivity to light
Amniotic fluid (AF)	DS down	glycocholate	Glycocholic acid	HMDB0000138	C01921	10140	17687	5169	Glycocholic acid is an acyl glycine and a bile acid-glycine conjugate. It is a secondary bile acid produced by the action of enzymes existing in the microbial flora of the colonic environment. Bacteroides, Bifidobacterium, Clostridium and Lactobacillus are involved in bile acid metabolism and produce glycocholic acid (PMID: 6265737 ; 10629797). In hepatocytes, both primary and secondary bile acid…	Glycocholic acid is found to be associated with alpha-1-antitrypsin deficiency, which is an inborn error of metabolism.
Amniotic fluid (AF)	DS down	taurochenodeoxycholate	Tetrahydrocortisol	HMDB0000949	C05472	387316	16525	5897	HF is a reduced form of cortisol, and it is produced by the enzyme 11β-hydroxysteroid dehydrogenase 2 (11β-HSD2).	Tetrahydrocortisol is an important metabolite in the cortisol metabolic pathway and plays a role in diagnosing conditions related to adrenal function, such as Cushing's Syndrome, Addison's Disease, and Congenital Adrenal Hyperplasia.
Amniotic fluid (AF)	DS down	taurocholate	Taurocholic acid	HMDB0000036	C05122	6675	28865	5104	Taurocholic acid is a bile acid and is the product of the conjugation of cholic acid with taurine. They modulate bile flow and lipid secretion, are essential for the absorption of dietary fats and vitamins, and have been implicated in the regulation of all the key enzymes involved in cholesterol homeostasis. Bile acids recirculate through the liver, bile ducts, small intestine, and portal vein to…	Raised levels of taurocholate in fetal serum in obstetric cholestasis may result in the development of a fetal dysrhythmia and sudden intra-uterine death (PMID: 3944741, 11256973).
Amniotic fluid (AF)	DS down	pregnenolone sulfate	Pregnenolone sulfate	HMDB0000774	-	20845972	-	5740	Pregnenolone sulfate is a sulfated version of the steroid hormone known as pregnenolone. Pregnenolone sulfate belongs to the class of organic compounds known as sulfated steroids. These are sterol lipids containing a sulfate group attached to the steroid skeleton. Pregnenolone sulfate is a neurosteroid found in the brain and central nervous system. Pregnenolone sulfate is a metabolite synthesized…
Amniotic fluid (AF)	DS down	L-Histidine	Histidine	HMDB0000177	C00135	6274	15971	21	Histidine (His), also known as L-histidine, is an alpha-amino acid. It is classified as an aliphatic, positively charged or basic amino acid. Histidine is a unique amino acid with an imidazole functional group. The acid-base properties of the imidazole side chain are relevant to the catalytic mechanism of many enzymes such as proteases. In catalytic triads, the basic nitrogen of histidine abstrac…	Inborn errors of histidine metabolism including histidinemia, maple syrup urine disease, propionic acidemia, and tyrosinemia I, exist and are marked by increased histidine levels in the blood. Elevated blood histidine is accompanied by a wide range of symptoms from mental and physical retardation to poor intellectual functioning, emotional instability, tremor, ataxia and psychosis. Histidine and …
Amniotic fluid (AF)	DS down	L-Arginine	L-Arginine	HMDB0000517	C00062	6322	16467	5502	Arginine (Arg), also known as L-argninine, belongs to the class of organic compounds known as L-alpha-amino acids. It is classified as a charged, basic, aliphatic amino acid. Arginine is considered to be a basic amino acid as it has a strongly basic guanidinium group.	L-Arginine is an amino acid that has numerous functions in the body. It helps dispose of ammonia, is used to make compounds such as nitric oxide, creatine, L-glutamate, and L-proline, and it can be converted into glucose and glycogen if needed. Arginine also plays an important role in cell division, immunity and wound healing. Arginine is the immediate precursor of nitric oxide (NO), an important…
Amniotic fluid (AF)	DS down	L-Glutamate	Glutamic acid	HMDB0000148	C00025	33032	16015	5174	Glutamic acid (Glu), also known as L-glutamic acid or as glutamate, the name of its anion, is an alpha-amino acid. L-glutamic acid is one of 20 proteinogenic amino acids, i.e., the amino acids used in the biosynthesis of proteins. It is classified as an acidic, charged (at physiological pH), aliphatic amino acid. In humans it is a non-essential amino acid and can be synthesized via alanine or asp…	Glutamate also plays an important role in the body's disposal of excess or waste nitrogen. Glutamate undergoes deamination, an oxidative reaction catalysed by glutamate dehydrogenase leading to alpha-ketoglutarate. In many respects glutamate is a key molecule in cellular metabolism. Glutamate is the most abundant fast excitatory neurotransmitter in the mammalian nervous system. At chemical synaps…
Amniotic fluid (AF)	DS down	gamma-glutamylglutamine	N2-gamma-Glutamylglutamine	HMDB0011738	C05283	150914	73707	-	N2-gamma-Glutamylglutamine, also known as gamma-L-Glu-L-Gln or L-gamma-glutamyl-L-glutamine, belongs to the class of organic compounds known as dipeptides.N2-gamma-Glutamylglutamine is a dipeptide obtained from the condensation of the gamma-carboxy group of glutamic acid with the alpha-amino group of glutamine. Some dipeptides are known to have physiological or cell-signalling effects although mo…
Amniotic fluid (AF)	DS down	gamma-glutamylglycine	gamma-Glutamylglycine	HMDB0011667	-	165527	73845	-	gamma-Glutamylglycine is one of the dipeptides that is commonly produced from polypeptides by the action of the enzyme dipeptidyl peptidase. Dietary proteins are digested to dipeptides and amino acids, and the dipeptides are absorbed more rapidly than the amino acids because their uptake involves a separate mechanism.	Dipeptides activate G-cells found in the stomach to secrete gastrin. gamma-Glutamylglycine is an excitatory amino acid receptor antagonist with a structure similar to gamma-aminobutyric acid (GABA) (PMID: 6146532).
Amniotic fluid (AF)	DS down	gamma-glutamylhistidine	gamma-Glutamylhistidine	HMDB0029151	-	7017195	133032	-	gamma-Glutamylhistidine is a dipeptide composed of gamma-glutamate and histidine, and is a proteolytic breakdown product of larger proteins. It belongs to the family of N-acyl-alpha amino acids and derivatives. These are compounds containing an alpha amino acid which bears an acyl group at its terminal nitrogen atom. gamma-Glutamylhistidine is an incomplete breakdown product of protein digestion …	Some dipeptides are known to have physiological or cell-signaling effects although most are simply short-lived intermediates on their way to specific amino acid degradation pathways following further proteolysis.
Amniotic fluid (AF)	DS down	gamma-glutamylisoleucine	gamma-Glutamylisoleucine	HMDB0011170	-	22885096	68434	-	gamma-Glutamylisoleucine is a dipeptide composed of gamma-glutamate and isoleucine, and is a proteolytic breakdown product of larger proteins. It belongs to the family of N-acyl-alpha amino acids and derivatives. These are compounds containing an alpha amino acid which bears an acyl group at its terminal nitrogen atom. gamma-Glutamylisoleucine is an incomplete breakdown product of protein digesti…	Some dipeptides are known to have physiological or cell-signaling effects although most are simply short-lived intermediates on their way to specific amino acid degradation pathways following further proteolysis. It is found in urine (PMID: 3782411).
Amniotic fluid (AF)	DS down	gamma-glutamylleucine	gamma-Glutamylleucine	HMDB0011171	-	151023	68433	-	gamma-Glutamylleucine is a dipeptide composed of gamma-glutamate and leucine, and is a proteolytic breakdown product of larger proteins. It belongs to the family of N-acyl-alpha amino acids and derivatives. These are compounds containing an alpha amino acid which bears an acyl group at its terminal nitrogen atom. gamma-Glutamylleucine is an incomplete breakdown product of protein digestion or pro…	Some dipeptides are known to have physiological or cell-signaling effects although most are simply short-lived intermediates on their way to specific amino acid degradation pathways following further proteolysis. gamma-Glutamylleucine is a biomarker for the consumption of whey protein. It is found in urine (PMID: 3782411).
Amniotic fluid (AF)	DS down	gamma-glutamyllysine	gamma-Glutamyllysine	HMDB0029154	-	65254	-	-	gamma-Glutamyllysine is a dipeptide composed of gamma-glutamate and lysine, and is a proteolytic breakdown product of larger proteins. It belongs to the family of N-acyl-alpha amino acids and derivatives. These are compounds containing an alpha amino acid which bears an acyl group at its terminal nitrogen atom. gamma-Glutamyllysine is an incomplete breakdown product of protein digestion or protei…	Some dipeptides are known to have physiological or cell-signaling effects although most are simply short-lived intermediates on their way to specific amino acid degradation pathways following further proteolysis.
Amniotic fluid (AF)	DS down	gamma-glutamyl-epsilon-lysine	epsilon-(gamma-Glutamyl)lysine	HMDB0003869	-	7015684	88494	-		In non-diabetic kidney scarring the protein crosslinking enzyme tissue transglutaminase (tTg) has been implicated in the process by the formation of increased epsilon-(gamma-glutamyl)lysine bonds between ECM components in both experimental and human disease. Changes in tTg and epsilon-(gamma-glutamyl)lysine occur in human Diabetic nephropathy as well, the leading cause of chronic kidney failure. …
Amniotic fluid (AF)	DS down	gamma-glutamylmethionine	gamma-Glutamylmethionine	HMDB0034367	-	7009567	82965	-	gamma-Glutamylmethionine is a dipeptide composed of gamma-glutamate and methionine, and is a proteolytic breakdown product of larger proteins. It belongs to the family of N-acyl-alpha amino acids and derivatives. These are compounds containing an alpha amino acid which bears an acyl group at its terminal nitrogen atom. gamma-Glutamylmethionine is an incomplete breakdown product of protein digesti…	Some dipeptides are known to have physiological or cell-signaling effects although most are simply short-lived intermediates on their way to specific amino acid degradation pathways following further proteolysis. gamma-Glutamylmethionine is found in onion-family vegetables. It is isolated from the seeds of onion (Allium cepa), kidney bean (Phaseolus vulgaris), mung bean (Vigna radiata), garlic (A…
Amniotic fluid (AF)	DS down	gamma-glutamylphenylalanine	gamma-Glutamylphenylalanine	HMDB0000594	-	111299	89582	5573	gamma-Glutamylphenylalanine is a dipeptide composed of gamma-glutamate and phenylalanine, and is a proteolytic breakdown product of larger proteins. It is probably formed by transpeptidation between glutathione and the corresponding amino acid, catalyzed by gamma-glutamyl transpeptidase (PMID: 237763). gamma-Glutamylphenylalanine belongs to the family of N-acyl-alpha amino acids and derivatives. …	Some dipeptides are known to have physiological or cell-signaling effects although most are simply short-lived intermediates on their way to specific amino acid degradation pathways following further proteolysis. It can be detected in the urine of patients with phenylketonuria, which is a human genetic disorder due to the lack of phenylalanine hydroxylase to metabolize phenylalanine to tyrosine (…
Amniotic fluid (AF)	DS down	gamma-glutamylthreonine	gamma-Glutamylthreonine	HMDB0029159	-	53861142	133747	-	gamma-Glutamylthreonine is a dipeptide composed of gamma-glutamate and threonine, and is a proteolytic breakdown product of larger proteins. It belongs to the family of N-acyl-alpha amino acids and derivatives. These are compounds containing an alpha amino acid which bears an acyl group at its terminal nitrogen atom. gamma-Glutamylthreonine is an incomplete breakdown product of protein digestion …	Some dipeptides are known to have physiological or cell-signaling effects although most are simply short-lived intermediates on their way to specific amino acid degradation pathways following further proteolysis.
Amniotic fluid (AF)	DS down	gamma-glutamyltyrosine	gamma-Glutamyltyrosine	HMDB0011741	-	94340	82969	-	gamma-Glutamyltyrosine is a dipeptide composed of gamma-glutamate and tyrosine, and is a proteolytic breakdown product of larger proteins. It belongs to the family of N-acyl-alpha amino acids and derivatives. These are compounds containing an alpha amino acid which bears an acyl group at its terminal nitrogen atom. gamma-Glutamyltyrosine is an incomplete breakdown product of protein digestion or …	Some dipeptides are known to have physiological or cell-signaling effects although most are simply short-lived intermediates on their way to specific amino acid degradation pathways following further proteolysis.
Amniotic fluid (AF)	DS down	gamma-glutamylvaline	gamma-Glutamylvaline	HMDB0011172	-	7015683	68848	-	gamma-Glutamylvaline is a dipeptide composed of gamma-glutamate and valine. It is an incomplete breakdown product of protein digestion or protein catabolism. Some dipeptides are known to have physiological or cell-signaling effects although most are simply short-lived intermediates on their way to specific amino acid degradation pathways following further proteolysis. gamma-Glutamylvaline belongs…
Amniotic fluid (AF)	DS down	lactose	Alpha-Lactose	HMDB0000186	C00243	84571	36219	267	alpha-Lactose is the major sugar present in milk and the main source of energy supplied to the newborn mammalian in its mother's milk. Lactose is also an important osmotic regulator of lactation. It is digested by the intestinal lactase (EC 3.2.1.108), an enzyme expressed in newborns. Its activity declines following weaning. As a result, adult mammals are normally lactose-intolerant and more than…	Persons with lactose intolerance are unable to digest significant amounts of lactose. Common symptoms include abdominal pain and bloating, excessive flatus, and watery stool following the ingestion of foods containing lactose.
Amniotic fluid (AF)	DS down	4-cresol	p-Cresol	HMDB0001858	C01468	2879	17847	4236	It is a metabolite of aromatic amino acid metabolism produced by intestinal microflora in humans and animals. It has a role as a uremic toxin, a human metabolite and an Escherichia coli metabolite. It is a colourless solid that is widely used intermediate in the production of other chemicals. It is a derivative of phenol and is an isomer of o-cresol and m-cresol. It is a partially lipophilic moie…
Amniotic fluid (AF)	DS down	methylhistidine	Methylhistidine	HMDB0000479	C01152	64969	27596	5466	3-Methylhistidine, or 3MH, belongs to the class of organic compounds known as histidine and derivatives. 3MH is also classified as a methylamino acid. Methylamino acids are primarily proteogenic amino acids (found in proteins) which have been methylated (in situ) on their side chains by various methyltransferase enzymes. 3-Methylhistidine is also classified as a member of the class of compounds k…
Amniotic fluid (AF)	DS down	Hexanoylcarnitine	Hexanoylcarnitine	HMDB0000756	-	3246938	84834	3548	Acylcarnitines are the product of the conjugation of carnitine with acyl-coenzyme A, that allows the transport of fatty acids across mitochondrial membranes. Long or medium chain fatty acids are then oxidized in the mitochondria for energy production. The ionic nature of L-carnitine causes high water solubility which decreases with increasing chain lengths of the ester group in the acylcarnitines…	Hexanoylcarnitine is a medium-chain acylcarnitine present in the urine of patients with medium-chain acyl-CoA dehydrogenase deficiency (PMID: 1635814 ). Hexanoylcarnitine is also found to be associated with celiac disease and glutaric aciduria II which are both inborn errors of metabolism.
Amniotic fluid (AF)	DS down	L-arginine	L-Arginine	HMDB0000517	C00062	6322	16467	5502	Arginine (Arg), also known as L-argninine, belongs to the class of organic compounds known as L-alpha-amino acids. It is classified as a charged, basic, aliphatic amino acid. Arginine is considered to be a basic amino acid as it has a strongly basic guanidinium group.	L-Arginine is an amino acid that has numerous functions in the body. It helps dispose of ammonia, is used to make compounds such as nitric oxide, creatine, L-glutamate, and L-proline, and it can be converted into glucose and glycogen if needed. Arginine also plays an important role in cell division, immunity and wound healing. Arginine is the immediate precursor of nitric oxide (NO), an important…
Amniotic fluid (AF)	DS down	L-glutamic acid	Glutamic acid	HMDB0000148	C00025	33032	16015	5174	Glutamic acid (Glu), also known as L-glutamic acid or as glutamate, the name of its anion, is an alpha-amino acid. L-glutamic acid is one of 20 proteinogenic amino acids, i.e., the amino acids used in the biosynthesis of proteins. It is classified as an acidic, charged (at physiological pH), aliphatic amino acid. In humans it is a non-essential amino acid and can be synthesized via alanine or asp…	Glutamate also plays an important role in the body's disposal of excess or waste nitrogen. Glutamate undergoes deamination, an oxidative reaction catalysed by glutamate dehydrogenase leading to alpha-ketoglutarate. In many respects glutamate is a key molecule in cellular metabolism. Glutamate is the most abundant fast excitatory neurotransmitter in the mammalian nervous system. At chemical synaps…
Amniotic fluid (AF)	DS down	Aldosterone	Aldosterone	HMDB0000037	C01780	5839	27584	418	Aldosterone is a steroid hormone produced by the adrenal cortex in the adrenal gland to regulate sodium and potassium balance in the blood. Specifically, it regulates electrolyte and water balance by increasing the renal retention of sodium and the excretion of potassium. It is synthesized from cholesterol by aldosterone synthase, which is absent in other sections of the adrenal gland. It is the …
Amniotic fluid (AF)	DS down	Taurolithocholic acid 3-sulfate	Taurolithocholic acid 3-sulfate	HMDB0002580	C03642	440071	17864	6716	Taurolithocholic acid 3-sulfate is a sulfated bile acid. Under normal circumstances, bile acid sulfation is a minor pathway. However in the presence of cholestasis, the fraction of the bile acid pool which is sulfated increases. Bile acids are physiological detergents that facilitate excretion, absorption, and transport of fats and sterols in the intestine and liver. Bile acids are also steroidal…
Amniotic fluid (AF)	DS up	5-Hydroxycaproate	5-Hydroxyhexanoic acid	HMDB0000525	-	170748	131434	5510	5-Hydroxyhexanoic acid is a normal dicarboxylic acid degradation product of fatty acids; however, it has been found in patients with non-ketotic dicarboxylic aciduria and one patient on a diet containing excessive amounts of medium-chain triglycerides.	Increased amounts of dicarboxylic acids are excreted in human urine under conditions of medium-chain triglyceride (MCT) feeding, abnormal fatty acid oxidation (FAO) and fasting. Criteria to distinguish dicarboxylic aciduria originating from MCT feeding and other conditions are needed in urinary organic acid profiling for detecting inborn errors of metabolism. Medium-chain triglycerides (MCTs) are…
Amniotic fluid (AF)	DS up	Methylsuccinate	Methylsuccinic acid	HMDB0001844	C08645	6950476	91316	6344	It is a normal metabolite found in human fluids.	Increased urinary levels of methylsuccinic acid (together with ethylmalonic acid) are the main biochemical measurable features in ethylmalonic encephalopathy (OMIM: 602473), a rare metabolic disorder with an autosomal recessive mode of inheritance that is clinically characterized by neuromotor delay, hyperlactic acidemia, recurrent petechiae, orthostatic acrocyanosis, and chronic diarrhea (PMID:1…
Amniotic fluid (AF)	DS up	α-Ketoglutarate	Oxoglutaric acid	HMDB0000208	C00026	51	30915	5218	Oxoglutaric acid, also known as alpha-ketoglutarate, alpha-ketoglutaric acid, AKG, or 2-oxoglutaric acid, is classified as a gamma-keto acid or a gamma-keto acid derivative.alpha-Ketoglutarate is a key molecule in the TCA cycle, playing a fundamental role in determining the overall rate of this important metabolic process (PMID: 26759695 ). In the TCA cycle, AKG is decarboxylated to succinyl-CoA …	In combination with molecular oxygen, alpha-ketoglutarate is required for the hydroxylation of proline to hydroxyproline in the production of type I collagen. A recent study has shown that alpha-ketoglutarate promotes TH1 differentiation along with the depletion of glutamine thereby favouring Treg (regulatory T-cell) differentiation (PMID: 26420908 ). alpha-Ketoglutarate has been found to be asso…
Amniotic fluid (AF)	DS up	Adipate	Adipic acid	HMDB0000448	C06104	196	30832	115	It occurs relatively rarely in nature. Adipic acid in the urine and in the blood is typically exogenous in origin.	However, certain disorders (such as diabetes and glutaric aciduria type I.) can lead to elevated levels of adipic acid snd other dicarboxcylic acids (such as suberic acid) in urine (PMID: 17520433).
Amniotic fluid (AF)	DS up	Phenylpyruvate	Phenylpyruvic acid	HMDB0000205	C00166	997	30851	328	Phenylpyruvic acid is a keto-acid that is an intermediate or catabolic byproduct of phenylalanine metabolism. It has a slight honey-like odor. Levels of phenylpyruvate are normally very low in blood or urine.	High levels of phenylpyruvic acid can be found in the urine of individuals with phenylketonuria (PKU), an inborn error of metabolism. PKU is due to lack of the enzyme phenylalanine hydroxylase (PAH), so that phenylalanine is converted not to tyrosine but to phenylpyruvic acid. In particular, excessive phenylalanine can be metabolized into phenylketones through, a transaminase pathway route involv…
Amniotic fluid (AF)	DS up	cortisol	Cortisol	HMDB0000063	C00735	5754	17650	5124	Cortisol is the main glucocorticoid secreted by the adrenal cortex and it is involved in the stress response. Its synthetic counterpart hydrocortisone is used, either as an injection or topically, in the treatment of inflammation, allergy, collagen diseases, asthma, adrenocortical deficiency, shock, and some neoplastic conditions. Hydrocortisone is synthesized from pregnenolone and is used as an …
Amniotic fluid (AF)	DS up	L-Glutamine	Glutamine	HMDB0000641	C00064	5961	18050	5614	Glutamine (Gln), also known as L-glutamine is an alpha-amino acid. Glutamine is one of 20 proteinogenic amino acids, i.e., the amino acids used in the biosynthesis of proteins. Glutamine is found in all organisms ranging from bacteria to plants to animals. It is classified as an aliphatic, polar amino acid. In humans glutamine is considered a non-essential amino acid. Enzymatically, glutamine is …	In 2017, the U.S. Food and Drug Administration (FDA) approved L-glutamine oral powder, marketed as Endari, to reduce severe complications of sickle cell disease in people aged five years and older with the disorder. Subjects who were treated with L-glutamine oral powder experienced fewer hospital visits for pain treated with a parenterally administered narcotic or ketorolac. The main use of gluta…
Amniotic fluid (AF)	DS up	choline phosphate	Phosphorylcholine	HMDB0001565	C00588	1014	18132	6326	Phosphorylcholine, also known as choline phosphate or CHOP, belongs to the class of organic compounds known as phosphocholines. Phosphocholines are compounds containing a [2-(trimethylazaniumyl)ethoxy]phosphonic acid or derivative. The phosphate of choline, and the parent compound of the phosphorylcholine family. Phosphorylcholine exists in all living species, ranging from bacteria to humans. Wit…
Amniotic fluid (AF)	DS up	glycerophosphorylcholine (GPC)	Glycerylphosphorylcholine	HMDB0252858	-	11234	-	-	Choline alfoscerate, also known as alphoscerate, choline, belongs to the class of organic compounds known as glycerophosphocholines.Glycerylphosphorylcholine is not a naturally occurring metabolite and is only found in those individuals exposed to this compound or its derivatives. T
Amniotic fluid (AF)	DS up	phosphoethanolamine	O-Phosphoethanolamine	HMDB0000224	C00346	1015	17553	5233	O-Phosphoethanolamine, also known as PEA, phosphorylethanolamine, colamine phosphoric acid or ethanolamine O-phosphate, belongs to the class of organic compounds known as phosphoethanolamines. Phosphoethanolamines are compounds containing a phosphate linked to the second carbon of an ethanolamine. O-Phosphoethanolamine is used in the biosynthesis of two different types of phospholipids: glyceroph…
Amniotic fluid (AF)	DS up	glycerophosphoethanolamine	Glycerylphosphorylethanolamine	HMDB0000114	C01233	123874	52330	5151	Glycerylphosphorylethanolamine, also known as GPEA, belongs to the class of organic compounds known as glycerophosphoethanolamines.
Amniotic fluid (AF)	DS up	glycerophosphoserine	Glycerophosphoserine	HMDB0252850	-	453627	-	-	This compound has been identified in human blood as reported by (PMID: 31557052 ). Glycerophosphoserine is not a naturally occurring metabolite and is only found in those individuals exposed to this compound or its derivatives. Technically Glycerophosphoserine is part of the human exposome. The exposome can be defined as the collection of all the exposures of an individual in a lifetime and how t…
Amniotic fluid (AF)	DS up	glycerophosphoinositol	Glycerophosphoinositol	HMDB0011649	C01225	-	18321	-	Glycerophosphoinositol (CAS: 16824-65-0), also known as 1-(sn-glycero-3-phospho)-1D-myo-inositol, is produced through deacylation by phospholipase B of the essential phospholipid phosphatidylinositol. Glycerophosphoinositols are ubiquitous phosphoinositide metabolites involved in the control of several cell functions. They exert their actions both intracellularly and by rapidly equilibrating acro…
Amniotic fluid (AF)	DS up	trimethylamine N-oxide	Trimethylamine N-oxide	HMDB0000925	C01104	1145	15724	5876	Trimethylamine N-oxide (TMAO) is an oxidation product of trimethylamine and a common metabolite in animals and humans. In particular, trimethylamine-N-oxide is biosynthesized endogenously from trimethylamine, which is derived from choline, which can be derived from dietary lecithin (phosphatidylcholines) or dietary carnitine. TMAO decomposes to trimethylamine (TMA), which is the main odorant that…	MAO is an osmolyte that the body will use to counteract the effects of increased concentrations of urea (due to kidney failure) and high levels can be used as a biomarker for kidney problems. It has been identified as a uremic toxin according to the European Uremic Toxin Working Group (PMID:22626821). Fish odor syndrome or trimethylaminuria is a defect in the production of the enzyme flavin conta…
Amniotic fluid (AF)	DS up	ribitol	Ribitol	HMDB0000508	C00474	-	15963	316	Ribitol is a pentose alcohol formed by the reduction of ribose. It occurs naturally in plants as well as in the cell walls of some Gram-positive bacteria. Ribitol forms part of the chemical structure of riboflavin and flavin mononucleotide (FMN). It is also a metabolic end product formed by the reduction of ribose in human fibroblasts and erythrocytes. In this regard ribitol is found in all organ…
Amniotic fluid (AF)	DS up	ribonate	Ribonic acid	HMDB0000867	C01685	5460677	21077	3290	Ribonic acid (CAS: 17812-24-7) is a product of the enzyme ribose 1-dehydrogenase (NADP+) [EC 1.1.1.115] (KEGG).
Amniotic fluid (AF)	DS up	arabitol/xylitol		-	-	-	-	-
Amniotic fluid (AF)	DS up	arabonate/xylonate		-	-	-	-	-
Amniotic fluid (AF)	DS up	sedoheptulose	Sedoheptulose	HMDB0003219	C02076	441483	27520	3344	Sedoheptulose (CAS: 3019-74-7) is a ketoheptose, a monosaccharide with seven carbon atoms and a ketone functional group. It is one of the few heptoses found in nature. This sugar is often found to be part of the human diet. This sugar, D-sedoheptulose, is a significant intermediary compound in the cyclic regeneration of D-ribulose. It also plays an important role as a transitory compound in the c…
Amniotic fluid (AF)	DS up	ribulonate/xylulonate/lyxonate		-	-	-	-	-
Amniotic fluid (AF)	DS up	maltose	D-Maltose	HMDB0000163	C00208	10991489	47937	413	D-Maltose, also known as maltose, maltobiose or malt sugar, is a disaccharide formed from two units of glucose joined with an alpha) bond. . Maltose can be further broken down to glucose by the maltase enzyme, which catalyses the hydrolysis of the glycosidic bond. D-maltose exists in all living species, ranging from bacteria to plants to humans. Within humans, D-maltose participates in a number o…
Amniotic fluid (AF)	DS up	3′-sialyllactose		HMDB0000825	-	-	-	-	Sialyllactose is an oligossaccharide found in both human breast milk and cow's milk. It is the predominant sialylated component in milk. Sialyllactose has recently been shown to inhibit the infection of HIV-1 virus. Sialyllactose is also responsible for the inhibitory activity of milk on cholera toxin.
Amniotic fluid (AF)	DS up	sucrose	Sucrose	HMDB0000258	C00089	5988	17992	137	Sucrose is a nonreducing disaccharide composed of glucose and fructose linked via their anomeric carbons. It is obtained commercially from sugarcane (Saccharum officinarum), sugar beet (Beta vulgaris), and other plants and used extensively as a food and a sweetener
Amniotic fluid (AF)	DS up	mannitol/sorbitol		-	-	-	-	-
Amniotic fluid (AF)	DS up	N-acetylneuraminate	N-Acetylneuraminate	HMDB0341204	C00270	3568	17012	-	(-)-N-Acetylneuraminic acid belongs to the class of organic compounds known as n-acylneuraminic acids.
Amniotic fluid (AF)	DS up	citrate	Citric acid	HMDB0000094	C00158	311	30769	124	Citric acid (citrate) is a tricarboxylic acid, an organic acid with three carboxylate groups. Citrate is an intermediate in the TCA cycle (also known as the Tricarboxylic Acid cycle, the Citric Acid cycle or Krebs cycle). The series of chemical reactions in the TCA cycle is the source of two-thirds of the food-derived energy in higher organisms. Citrate can be transported out of the mitochondria …	Intolerance to citric acid in the diet is known to exist. Little information is available as the condition appears to be rare, but like other types of food intolerance it is often described as a "pseudo-allergic" reaction.
Amniotic fluid (AF)	DS up	aconitate	cis-Aconitic acid	HMDB0000072	C00417	643757	32805	5130	cis-Aconitic acid is an intermediate in the tricarboxylic acid cycle produced by the dehydration of citric acid.
Amniotic fluid (AF)	DS up	isocitrate	Isocitric acid	HMDB0000193	C00311	1198	30887	3328	Isocitric acid, also known as isocitrate belongs to the class of organic compounds known as tricarboxylic acids and derivatives. These are carboxylic acids containing exactly three carboxyl groups. Isocitric acid is a TCA (tricarboxylic acid) cycle intermediate. It is a structural isomer of citric acid and is formed from citrate with the help of the enzyme aconitase. More specifically, Isocitric …
Amniotic fluid (AF)	DS up	glutarate	Glutaric acid	HMDB0000661	C00489	743	17859	3254	Glutaric acid is a simple five-carbon linear dicarboxylic acid. Glutaric acid is naturally produced in the body during the metabolism of some amino acids, including lysine and tryptophan. Glutaric acid may cause irritation to the skin and eyes. When present in sufficiently high levels, glutaric acid can act as an acidogen and a metabotoxin. An acidogen is an acidic compound that induces acidosis,…
Amniotic fluid (AF)	DS up	2-hydroxyadipate	2-Hydroxyadipic acid	HMDB0000321	C02360	193530	17023	5310	2-Hydroxyadipic acid is a hydroxy-dicarboxylic acid formed by the reduction of 2-ketoadipic acid. A deficiency of 2-ketoadipic dehydrogenase causes 2-ketoadipic acidemia or 2-oxoadipic acidemia (OMIM: 245130 ), a genetic disorder characterized by accumulation and excretion of 2-hydroxyadipic acid (with 2-ketoadipic and 2-aminoadipic) (OMMBID - The Online Metabolic and Molecular Bases of Inherited…
Amniotic fluid (AF)	DS up	3-hydroxyadipate	3-Hydroxyadipic acid	HMDB0000345	-	151913	89205	5334	3-Hydroxyadipic acid is a normal urinary dicarboxylic acid derived from the omega-oxidation of 3-hydroxy fatty acids and the subsequent beta-oxidation of longer chain 3-hydroxy dicarboxylic acids (PMID 2001377). It is found to be elevated in patients with 3-hydroxydicarboxylic aciduria (PMID 1444166) and non-ketotic hypoglycemia (PMID 3168281).
Amniotic fluid (AF)	DS up	suberate	Suberic acid	HMDB0000893	C08278	10457	9300	4243	Suberic acid, also octanedioic acid, is a dicarboxylic acid, with formula C6H12(COOH)2. It is present in the urine of patients with fatty acid oxidation disorders (PMID 10404733). A metabolic breakdown product derived from oleic acid. Elevated levels of this unstaruated dicarboxylic acid are found in individuals with medium-chain acyl-CoA dehydrogenase deficiency (MCAD). Suberic acid is also foun…
Amniotic fluid (AF)	DS up	decadienedioic acid	Decadienedioic acid	HMDB0242172	-	17789717	-	-	Decadienedioic acid, also known as decadienedioate, belongs to the class of organic compounds known as medium-chain fatty acids. These are fatty acids with an aliphatic tail that contains between 4 and 12 carbon atoms.
Amniotic fluid (AF)	DS up	Diacetylspermine	N1,N12-Diacetylspermine	HMDB0002172	C03413	132680	28101	6525	N1,N12-Diacetylspermine is a polyamine commonly occurring in normal human urine (PMID 7775374). It has been reported that urinary N1,N12-Diacetylspermine can be used as a marker to efficiently detect colorectal and breast cancers at early stages (PMID 15837752). N1,N12-Diacetylspermine has been identified in the human placenta (PMID: 32033212).
Amniotic fluid (AF)	DS up	L-ascorbic acid 2-sulfate	Ascorbic acid 2-sulfate	HMDB0060649	-	54676864	-	-	Ascorbic acid 2-sulfate belongs to the class of organic compounds known as butenolides. These are dihydrofurans with a carbonyl group at the C2 carbon atom. Ascorbic acid 2-sulfate is an extremely weak basic (essentially neutral) compound (based on its pKa). Ascorbic acid 2-sulfate is a metabolite of vitamin C. Vitamin C, also known as L-ascorbic acid or L-ascorbate, is an essential nutrient for …
Amniotic fluid (AF)	DS up	Urate	Uric acid	HMDB0000289	C00366	1175	17775	88	Uric acid is a heterocyclic purine derivative that is the final oxidation product of purine metabolism. It is a weak acid distributed throughout the extracellular fluid as sodium urate. Uric acid is produced by the enzyme xanthine oxidase, which oxidizes oxypurines such as xanthine into uric acid. In most mammals, except humans and higher primates, the enzyme uricase further oxidizes uric acid to…
Amniotic fluid (AF)	DS up	D-Gluconic acid, delta-lactone	D-Gluconic acid, delta-lactone	HMDB0246042	-	736	74105	-	belongs to the class of organic compounds known as gluconolactones. These are polyhydroxy acids containing a gluconolactone molecule, which is characterized by a tetrahydropyran substituted by three hydroxyl groups, one ketone group, and one hydroxymethyl group. Based on a literature review a significant number of articles have been published on D-Gluconic acid, delta-lactone. This compound has b…
Amniotic fluid (AF)	DS up	N8-acetylspermidine	N8-Acetylspermidine	HMDB0002189	C01029	123689	27911	6535	N8-Acetylspermidine is a polyamine. The polyamines, found in virtually all living organisms, are a ubiquitous group of compounds that appear to play a vital role in many cellular processes involving nucleic acids including cell growth and differentiation. Acetylation on the terminal nitrogen adjacent to the 4-carbon chain produces N8-acetylspermidine. This reaction is catalyzed by spermidine N8-a…
Amniotic fluid (AF)	DS up	Ascorbic acid	Ascorbic acid	HMDB0000044	C00072	54670067	29073	3753	Ascorbic acid is found naturally in citrus fruits and many vegetables and is an essential nutrient in human diets. It is necessary to maintain connective tissue and bone. The biologically active form of ascorbic acid is vitamin C. Vitamin C is a water soluble vitamin. Primates (including humans) and a few other species in all divisions of the animal kingdom, notably the guinea pig, have lost the …
Maternal plasma	DS down	palmitic amide	Palmitic amide	HMDB0012273	-	69421	74475	-	Palmitic amide is a primary fatty acid amide coming from Palmitic acid (C16:0). Primary fatty acid amides (R-CO-NH2) is a class of compounds that have only recently been isolated and characterized from biological sources. Key questions remain regarding how these lipid amides are produced and degraded in biological systems. (PMID 15282088). Fatty acid amides lies in the competition with endocannab…
Maternal plasma	DS down	linoleamide	Linoleamide	HMDB0062656	-	6435901	82984	-	Linoleamide, also known as 9,12-Octadecadienamide or Linoleic acid amide, is classified as a member of the Fatty amides. Fatty amides are carboxylic acid amide derivatives of fatty acids, that are formed from a fatty acid and an amine. Linoleamide is considered to be practically insoluble (in water) and relatively neutral. Linoleamide is a fatty amide lipid molecule
Maternal plasma	DS down	oleamide	Oleamide	HMDB0002117	C19670	5283387	116314	-	Oleamide is an amide of the fatty acid oleic acid. It is an endogenous substance: it occurs naturally in the body of animals. It accumulates in the cerebrospinal fluid during sleep deprivation and induces sleep in animals. It is being studied as a potential medical treatment for mood and sleep disorders, and cannabinoid-regulated depression. The mechanism of action of oleamide's sleep inducing ef…
Maternal plasma	DS down	butyryl-L carnitine	Butyrylcarnitine	HMDB0002013	C02862	213144	21949	6436	Butyrylcarnitine, also known as (3R)-3-(butyryloxy)-4-(trimethylammonio)butanoate or L-carnitine butyryl ester, is classified as a member of the acylcarnitines. Acylcarnitines are organic compounds containing a fatty acid with the carboxylic acid attached to carnitine through an ester bond. Butyrylcarnitine is considered to be practically insoluble (in water) and acidic. Butyrylcarnitine is eleva…
Maternal plasma	DS down	piperine	Piperine	HMDB0029377	C03882	638024	28821	-	Piperine, also known as fema 2909, belongs to the class of organic compounds known as alkaloids and derivatives. These are naturally occurring chemical compounds that contain mostly basic nitrogen atoms. This group also includes some related compounds with neutral and even weakly acidic properties. Also some synthetic compounds of similar structure are attributed to alkaloids. In addition to carb…
Maternal plasma	DS down	threonic acid	Threonic acid	HMDB0000943	C01620	5460407	15908	5891	Threonic acid, also known as threonate, belongs to the class of organic compounds known as sugar acids and derivatives. Sugar acids and derivatives are compounds containing a saccharide unit which bears a carboxylic acid group. Threonic acid is a sugar acid derived from threose. The L-isomer is a metabolite of ascorbic acid (vitamin C). One study suggested that because L-threonate inhibits DKK1 e…
Maternal plasma	DS down	beta-alanine	beta-Alanine	HMDB0000056	C00099	239	16958	5119	beta-Alanine is the only naturally occurring beta-amino acid - an amino acid in which the amino group is at the beta-position from the carboxylate group. It is formed in vivo by the degradation of dihydrouracil and carnosine. It is a component of the naturally occurring peptides carnosine and anserine and also of pantothenic acid (vitamin B-5), which itself is a component of coenzyme A. Under nor…
Maternal plasma	DS down	creatinine	Creatinine	HMDB0000562	C00791	588	16737	8	Creatinine, or creatine anhydride, is a breakdown product of creatine phosphate in muscle. The loss of a water molecule from creatine results in the formation of creatinine. Creatinine is transferred to the kidneys by blood plasma, whereupon it is eliminated from the body by glomerular filtration and partial tubular excretion. Creatinine is usually produced at a fairly constant rate by the body. …
Maternal plasma	DS down	alpha-tocopherol	alpha-Tocopherol	HMDB0001893	C02477	14985	18145	6376	alpha-Tocopherol is traditionally recognized as the most active form of vitamin E in humans and is a powerful biological antioxidant. The measurement of "vitamin E" activity in international units (IU) was based on fertility enhancement by the prevention of spontaneous abortions in pregnant rats relative to alpha-Tocopherol. Natural vitamin E exists in eight different forms or isomers: four tocop…
Maternal plasma	DS down	pyruvic acid	Pyruvic acid	HMDB0000243	C00022	1060	32816	117	Pyruvic acid or pyruvate is a simple alpha-keto acid. It is intermediate compound in the metabolism of carbohydrates, proteins, and fats. Pyruvate is a key intermediate in several metabolic pathways throughout the cell. In particular, pyruvic acid can be made from glucose through glycolysis, converted back to carbohydrates (such as glucose) via gluconeogenesis, or to fatty acids through a reactio…
[truncated: 56 more rows]

## Sheet: Table S4
Table S4. Enrichment analysis conducted in ClueGO and Cluepedia Cytoscape apps using the Reactome Database. Bonferrroni corrected p-value cutoff of 0.05 and a minimum of 3 associated genes for pathway identification
[truncated: 136 more rows]
